# Supplementary material for: An interpretable machine learning algorithm enables dynamic 48-hour mortality prediction during an ICU stay
Source: Commun Med (Lond). 2025 Oct 15;5:426. doi: 10.1038/s43856-025-01192-z (PMC12528449; doi:10.1038/s43856-025-01192-z)
Supplement: Supplementary file 4 — Supplementary Data [file 43856_2025_1192_MOESM4_ESM.xlsx]

## Sheet: Table_1
variable	both	train	test
n	9786	4892	4894
age_median	66	67	66
age_IQR_low	55	55	55
age_IQR_high	77	77	77
female_sex_n	3879	1941	1938
female_sex_perc	39.6383	39.677	39.5995
male_sex_n	5907	2951	2956
male_sex_perc	60.3617	60.323	60.4005
bmi_median	26.1224	26.1224	26.1224
bmi_IQR_low	23.5294	23.5294	23.5078
bmi_IQR_high	29.3878	29.3878	29.3878
diagDiabetes_n	3300	1657	1643
diagDiabetes_perc	33.7216	33.8716	33.5717
diagHyperChlor_n	936	483	453
diagHyperChlor_perc	9.56468	9.87326	9.25623
diagArtHyper_n	3595	1819	1776
diagArtHyper_perc	36.7362	37.1832	36.2893
diagKidney_n	2700	1347	1353
diagKidney_perc	27.5904	27.5348	27.6461
renalReplacement_n	1454	694	760
renalReplacement_perc	14.858	14.1864	15.5292
inVentilation_n	4690	2368	2322
inVentilation_perc	47.9256	48.4056	47.4459
diag_gastro_n	835	414	421
diag_gastro_perc	8.5326	8.4628	8.60237
diag_nervous_n	250	129	121
diag_nervous_perc	2.55467	2.63696	2.47242
diag_injuries_n	1065	529	536
diag_injuries_perc	10.8829	10.8136	10.9522
diag_parasitic_n	365	173	192
diag_parasitic_perc	3.72982	3.53639	3.92317
diag_circulatory_n	3315	1669	1646
diag_circulatory_perc	33.8749	34.1169	33.633
diag_neoplasms_n	1630	834	796
diag_neoplasms_perc	16.6564	17.0482	16.2648
diag_respiratory_n	1235	607	628
diag_respiratory_perc	12.6201	12.408	12.832
diag_genitourinary_n	270	122	148
diag_genitourinary_perc	2.75904	2.49387	3.02411
diag_other_n	821	415	406
diag_other_perc	8.38954	8.48324	8.29587
admission_cat_medical_n	4420	2217	2203
admission_cat_medical_perc	45.1666	45.3189	45.0143
admission_cat_sched_n	784	385	399
admission_cat_sched_perc	8.01144	7.86999	8.15284
admission_cat_unsched_n	3362	1669	1693
admission_cat_unsched_perc	34.3552	34.1169	34.5934
admission_cat_other_n	1220	621	599
admission_cat_other_perc	12.4668	12.6942	12.2395
admission_source_emergency_n	3031	1546	1485
admission_source_emergency_perc	30.9728	31.6026	30.3433
admission_source_icu_n	2247	1123	1124
admission_source_icu_perc	22.9614	22.9558	22.9669
admission_source_ward_n	3152	1556	1596
admission_source_ward_perc	32.2093	31.807	32.6114
admission_source_otherHosp_n	887	431	456
admission_source_otherHosp_perc	9.06397	8.8103	9.31753
admission_source_other_n	469	236	233
admission_source_other_perc	4.79256	4.8242	4.76093
stayLength_1_n	3032	1500	1532
stayLength_1_perc	30.983	30.6623	31.3036
stayLength_2_n	1589	797	792
stayLength_2_perc	16.2375	16.2919	16.1831
stayLength_gt3_n	5165	2595	2570
stayLength_gt3_perc	52.7795	53.0458	52.5133
stayLength_median	3.22639	3.26215	3.20035
stayLength_IQR_low	1.80903	1.81146	1.80694
stayLength_IQR_high	7.93733	7.97986	7.91128
ICUMortality_n	1528	740	788
ICUMortality_perc	15.6141	15.1267	16.1013
HospMortality_n	2684	1338	1346
HospMortality_perc	27.4269	27.3508	27.5031

## Sheet: Figure_3a
sensitivities	specificities_LGBM-48h	CI low_LGBM-48h	CI high_LGBM-48h	specificities_SAPS II/TISS-10	CI low_SAPS II/TISS-10	CI high_SAPS II/TISS-10	specificities_SOFA-score	CI low_SOFA-score	CI high_SOFA-score
0	1	1	1	1	1	1	1	1	1
3.47596e-05	1
4.24665e-05				1
6.95193e-05	1
8.49329e-05				1
0.000104279	1
0.000127399				1
0.000139039	1
0.000169866				1
0.000173798	1
0.000208558	1
0.000212332				1
0.000243317	1
0.000278077	1
0.000297265				1
0.000312837	1
0.000339732				1
0.000347596	1
0.000382356	1
0.000417116	1
0.000451875	1
0.000486635	1
0.000521395	1
0.000552064				1
0.000556154	1
0.000590914	1
0.000625673	1
0.000636997				1
0.000660433	1
0.000695193	1
0.00072193				1
0.000729952	1
0.000764396				1
0.000764712	1
0.000799472	1
0.000834231	1
0.000849329				1
0.000868991	1
0.000891795				1
0.000903751	1
0.000934262				1
0.00093851	1
0.00097327	1
0.000976728				1
0.00100803	1
0.00104279	1
0.00107755	1
0.00111231	1
0.00114707	1
0.00118183	1
0.00118906				1
0.00121659	1
0.00125135	1
0.00128611	1
0.00131646				1
0.00132087	1
0.00135563	1
0.00139039	1
0.00140139				1
0.00142515	1
0.00144386				1
0.0014599	1
0.00149466	1
0.00152942	1
0.00156418	1
0.00157126				1
0.00159894	1
0.00161373				1
0.0016337	1
0.00166846	1
0.00170322	1
0.00173798	1
0.00177274	1
0.0018075	1
0.00184226	1
0.00187702	1
0.00191178	1
0.00194654	1
0.00195346				1
0.0019813	1
0.00199592				1
0.00201606	1
0.00205082	1
0.00208086				1
0.00208558	1
0.00212034	1
0.0021551	1
0.00218986	1
0.00222462	1
0.00225938	1
0.00229414	1
0.0023289	1
0.00236366	1
0.00239841	1
0.00242059				1
0.00243317	1
0.00246793	1
0.00250269	1
0.00253745	1
0.00257221	1
0.00259045				1
0.00260697	1
0.00263292				1
0.00264173	1
0.00267649	1
0.00271125	1
0.00271785				1
0.00274601	1
0.00278077	1
0.00280279				1
0.00281553	1
0.00285029	1
0.00288505	1
0.00291981	1
0.00295457	1
0.00298933	1
0.00302409	1
0.00305885	1
0.00309361	1
0.00312837	1
0.00316313	1
0.00319789	1
0.00323265	1
0.00326741	1
0.00326992				1
0.00330217	1
0.00331238				1
0.00333693	1
0.00337168	1
0.00340644	1
0.0034412	1
0.00347596	1
0.00351072	1
0.00354548	1
0.00358024	1
0.003615	1
0.00364976	1
0.00368452	1
0.00371928	1
0.00375404	1
0.0037888	1
0.00382198				1
0.00382356	1
0.00385832	1
0.00386445				1
0.00389308	1
0.00392784	1
0.00394938				1
0.0039626	1
0.00399736	1
0.00403212	1
0.00406688	1
0.00410164	1
0.00411925				1
0.0041364	1
0.00416171				1
0.00417116	1
0.00420418				1
0.00420592	1
0.00424068	1
0.00427544	1
0.0043102	1
0.00434495	1
0.00437971	1
0.00441447	1
0.00444923	1
0.00448399	1
0.00451875	1
0.00455351	1
0.00458827	1
0.00462303	1
0.00465779	1
0.00469255	1
0.00472731	1
0.00476207	1
0.00479683	1
0.00483159	1
0.00486635	1
0.00490111	1
0.00493587	1
0.00497063	1
0.00500539	1
0.00504015	1
0.00507491	1
0.00510967	1
0.00514443	1
0.00517919	1
0.00521395	1
0.00524871	1
0.00528346	1
0.00530831				1
0.00531822	1
0.00535298	1
0.00538774	1
0.0054225	1
0.00545726	1
0.00549202	1
0.00552678	1
0.00556154	1
0.0055963	1
0.00563106	1
0.00566582	1
0.0056905				1
0.00570058	1
0.00573297				1
0.00573534	1
0.0057701	1
0.00577544				1
0.00580486	1
0.0058179				1
0.00583962	1
0.00586037				1
0.00587438	1
0.00590284				1
0.00590914	1
0.0059439	1
0.00597866	1
0.00601342	1
0.00603024				1
0.00604818	1
0.0060727				1
0.00608294	1
0.0061177	1
0.00615246	1
0.00618722	1
0.00622198	1
0.00625673	1
0.00629149	1
0.00632625	1
0.00636101	1
0.00639577	1
0.00643053	1
0.00646529	1
0.00650005	1
0.00653481	1
0.00656957	1
0.00660433	1
0.00663909	1
0.00667385	1
0.00670861	1
0.00674337	1
0.00677813	1
0.00681289	1
0.00684765	1
0.00688241	1
0.00691717	1
0.00695193	1
0.00698669	1
0.00702145	1
0.00705621	1
0.00709097	1
0.00712573	1
0.00716049	1
0.00719524	1
0.00723	1
0.00726476	1
0.00729952	1
0.00733428	1
0.0073467				1
0.00736904	1
0.0074038	1
0.00743856	1
0.00747332	1
0.00750808	1
0.00754284	1
0.00755903				1
0.0075776	1
0.00760149				1
0.00761236	1
0.00764712	1
0.00768188	1
0.00768643				1
0.00771664	1
0.00772889				1
0.0077514	1
0.00778616	1
0.00782092	1
0.00785568	1
0.00789044	1
0.0079252	1
0.00795996	1
0.00799472	1
0.00802616				1
0.00802948	1
0.00806424	1
0.008099	1
0.00811109				1
0.00813376	1
0.00816851	1
0.00820327	1
0.00823803	1
0.00827279	1
0.00830755	1
0.00834231	1
0.00837707	1
0.00841183	1
0.00844659	1
0.00848135	1
0.00851611	1
0.00855087	1
0.00858563	1
0.00862039	1
0.00865515	1
0.00868991	1
0.00872467	1
0.00875943	1
0.00879419	1
0.00882895	1
0.00886371	1
0.00889847	1
0.00893323	1
0.00896799	1
0.00900275	1
0.00900289				1
0.00903751	1
0.00907227	1
0.00910702	1
0.00914178	1
0.00917654	1
0.0092113	1
0.00924606	1
0.00928082	1
0.00931558	1
0.00935034	1
0.0093851	1
0.00941986	1
0.00945462	1
0.00948938	1
0.00952414	1
0.0095589	1
0.00959366	1
0.00962842	1
0.00966318	1
0.00968235				1
0.00969794	1
0.0097327	1
0.00976728				1
0.00976746	1
0.00980222	1
0.00980975				1
0.00983698	1
0.00985222				1
0.00987174	1
0.00989468				1
0.0099065	1
0.00993715				0.9988
0.00994126	1
0.00997602	1
0.00997962				0.9988
0.0100108	1
0.0100455	1
0.0100645				0.9988
0.0100803	1
0.0101151	1
0.0101495				0.9988
0.0101498	1
0.0101846	1
0.0101919				0.9988
0.0102193	1
0.0102541	1
0.0102889	1
0.0103236	1
0.0103584	1
0.0103618				0.9988
0.0103931	1
0.0104279	1
0.0104627	1
0.0104974	1
0.0105322	1
0.0105669	1
0.0106017	1
0.0106364	1
0.0106712	1
0.010706	1
0.0107407	1
0.0107755	1
0.0108102	1
0.010845	1
0.0108798	1
0.0109145	1
0.0109493	1
0.010984	1
0.0110188	1
0.0110536	1
0.0110883	1
0.0111231	1
0.0111578	1
0.0111926	1
0.0112274	1
0.0112621	1
0.0112969	1
0.0113316	1
0.0113664	1
0.0114012	1
0.0114359	1
0.0114707	1
0.0115054	1
0.0115402	1
0.011575	1
0.0116097	1
0.0116358				0.9988
0.0116445	1
0.0116783				0.9988
0.0116792	1
0.011714	1
0.0117488	1
0.0117835	1
0.0118183	1
0.011853	1
0.0118878	1
0.0119226	1
0.0119573	1
0.0119921	1
0.012018				0.9988
0.0120268	1
0.0120605				0.9988
0.0120616	1
0.0120964	1
0.0121311	1
0.0121659	1
0.0121879				0.9988
0.0122006	1
0.0122303				0.9988
0.0122354	1
0.0122702	1
0.0123049	1
0.0123153				0.9988
0.0123397	1
0.0123744	1
0.0124092	1
0.012444	1
0.0124787	1
0.0125135	1
0.0125482	1
0.0125701				0.9988
0.012583	1
0.0126177	1
0.0126525	1
0.0126873	1
0.012722	1
0.0127568	1
0.0127915	1
0.0128263	1
0.0128611	1
0.0128673				0.9988
0.0128958	1
0.0129098				0.9988
0.0129306	1
0.0129653	1
0.0130001	1
0.0130349	1
0.0130696	1
0.0131044	1
0.0131391	1
0.0131739	1
0.0132087	1
0.0132434	1
0.0132782	1
0.0133129	1
0.0133477	1
0.0133825	1
0.0134172	1
0.013452	1
0.0134867	1
0.0135215	1
0.0135563	1
0.013591	1
0.0136258	1
0.0136605	1
0.0136953	1
0.0137301	1
0.0137648	1
0.0137996	1
0.0138343	1
0.0138691	1
0.0139039	1
0.0139386	1
0.0139734	1
0.0140081	1
0.0140429	1
0.0140777	1
0.0141124	1
0.0141472	1
0.0141819	1
0.0142167	1
0.0142515	1
0.0142862	1
0.014321	1
0.0143557	1
0.0143905	1
0.0144252	1
0.01446	1
0.0144948	1
0.0145295	1
0.0145643	1
0.014599	1
0.0146338	1
0.0146686	1
0.0147033	1
0.0147381	1
0.0147728	1
0.0147783				0.9988
0.0148076	1
0.0148208				0.9988
0.0148424	1
0.0148633				0.9988
0.0148771	1
0.0149119	1
0.0149466	1
0.0149814	1
0.0150162	1
0.0150509	1
0.0150857	1
0.0151204	1
0.0151552	1
0.01519	1
0.0152247	1
0.0152595	1
0.0152942	1
0.015329	1
0.0153638	1
0.0153985	1
0.0154333	1
0.015468	1
0.0155028	1
0.0155376	1
0.0155723	1
0.0156071	1
0.0156277				0.9988
0.0156418	1
0.0156701				0.9988
0.0156766	1
0.0157114	1
0.0157461	1
0.0157809	1
0.0158156	1
0.01584				0.9988
0.0158504	1
0.0158825				0.9988
0.0158852	1
0.0159199	1
0.0159547	1
0.0159894	1
0.0160242	1
0.016059	1
0.0160937	1
0.0160948				0.9988
0.0161285	1
0.0161373				0.9988
0.0161632	1
0.016198	1
0.0162222				0.9988
0.0162328	1
0.0162675	1
0.0163023	1
0.016337	1
0.0163718	1
0.0164065	1
0.0164413	1
0.0164761	1
0.0165108	1
0.0165456	1
0.0165619				0.9988
0.0165803	1
0.0166151	1
0.0166468				0.9988
0.0166499	1
0.0166846	1
0.0167194	1
0.0167318				0.9988
0.0167541	1
0.0167889	1
0.0168237	1
0.0168584	1
0.0168932	1
0.0169279	1
0.0169627	1
0.0169975	1
0.0170322	1
0.017067	1
0.0171017	1
0.0171365	1
0.0171713	1
0.017206	1
0.0172408	1
0.0172755	1
0.0173103	1
0.0173451	1
0.0173798	1
0.0174146	1
0.0174493	1
0.0174841	1
0.0175189	1
0.0175536	1
0.0175884	1
0.0176231	1
0.0176579	1
0.0176927	1
0.0177274	1
0.0177622	1
0.0177969	1
0.0178317	1
0.0178665	1
0.0179012	1
0.017936	1
0.0179707	1
0.0180055	1
0.0180403	1
0.0180482							0.993998
0.018075	1
0.0181098	1
0.0181445	1
0.0181793	1
0.018214	1
0.0182488	1
0.0182836	1
0.0183183	1
0.0183531	1
0.0183878	1
0.0184226	1
0.0184304				0.9988
0.0184574	1
0.0184729				0.9988
0.0184921	1
0.0185269	1
0.0185616	1
0.0185964	1
0.0186312	1
0.0186659	1
0.0187007	1
0.0187354	1
0.0187702	1
0.018805	1
0.0188397	1
0.0188745	1
0.0189092	1
0.018944	1
0.0189788	1
0.0190135	1
0.0190483	1
0.019083	1
0.0191099				0.9988
0.0191178	1
0.0191524				0.9988
0.0191526	1
0.0191873	1
0.0192221	1
0.0192568	1
0.0192916	1
0.0193264	1
0.0193611	1
0.0193959	1
0.0194306	1
0.0194496				0.9988
0.0194654	1
0.0195002	1
0.0195349	1
0.0195697	1
0.019577				0.9988
0.0196044	1
0.0196392	1
0.019662				0.9988
0.019674	1
0.0197087	1
0.0197435	1
0.0197782	1
0.0197894				0.9988
0.019813	1
0.0198318				0.9988
0.0198478	1
0.0198825	1
0.0199173	1
0.019952	1
0.0199592				0.9988
0.0199868	1
0.02		0.999583	0.999965		0.999129	0.99983		0.995348	0.998705
0.0200216	1
0.0200563	1
0.0200911	1
0.0201258	1
0.0201291				0.9988
0.0201606	1
0.0201953	1
0.0202301	1
0.0202649	1
0.0202996	1
0.0203344	1
0.0203414				0.9988
0.0203691	1
0.0204039	1
0.0204387	1
0.0204734	1
0.0205082	1
0.0205429	1
0.0205538				0.9988
0.0205777	1
0.0206125	1
0.0206472	1
0.020682	1
0.0207167	1
0.0207515	1
0.0207863	1
0.020821	1
0.0208558	1
0.0208905	1
0.0209253	1
0.0209601	1
0.0209948	1
0.0210296	1
0.0210643	1
0.0210991	1
0.0211339	1
0.0211686	1
0.0212034	1
0.0212381	1
0.0212729	1
0.0213077	1
0.0213424	1
0.0213772	1
0.0214119	1
0.0214467	1
0.0214815	1
0.0215162	1
0.021551	1
0.0215857	1
0.0216205	1
0.0216553	1
0.02169	1
0.0217248	1
0.0217595	1
0.0217943	1
0.0218291	1
0.0218638	1
0.0218986	1
0.0219333	1
0.0219681	1
0.0220029	1
0.0220376	1
0.0220724	1
0.0221071	1
0.0221419	1
0.0221766	1
0.0222114	1
0.0222462	1
0.0222809	1
0.0223157	1
0.0223504	1
0.0223852	1
0.02242	1
0.0224547	1
0.0224895	1
0.0225242	1
0.022559	1
0.0225938	1
0.0226285	1
0.0226633	1
0.022698	1
0.0227328	1
0.0227676	1
0.0228023	1
0.0228371	1
0.0228718	1
0.0229066	1
0.0229414	1
0.0229761	1
0.0230109	1
0.0230456	1
0.0230804	1
0.0231152	1
0.0231499	1
0.0231847	1
0.0232194	1
0.0232542	1
0.023289	1
0.0233237	1
0.0233565				0.9988
0.0233585	1
0.0233932	1
0.023399				0.9988
0.023428	1
0.0234628	1
0.0234975	1
0.0235323	1
0.023567	1
0.0236018	1
0.0236366	1
0.0236713	1
0.0237061	1
0.0237408	1
0.0237756	1
0.0238104	1
0.0238451	1
0.0238799	1
0.0239146	1
0.0239494	1
0.0239841	1
0.0240189	1
0.0240537	1
0.0240884	1
0.0241232	1
0.0241579	1
0.0241927	1
0.0242275	1
0.0242622	1
0.024297	1
0.0243317	1
0.0243333				0.9988
0.0243665	1
0.0243757				0.9988
0.0244013	1
0.024436	1
0.0244607				0.9988
0.0244708	1
0.0245055	1
0.0245403	1
0.0245751	1
0.0246098	1
0.0246305				0.9988
0.0246446	1
0.0246793	1
0.0247141	1
0.0247155				0.9988
0.0247489	1
0.0247579				0.9988
0.0247836	1
0.0248184	1
0.0248429				0.9988
0.0248531	1
0.0248879	1
0.0249227	1
0.0249574	1
0.0249922	1
0.0250269	1
0.0250617	1
0.0250965	1
0.0250977				0.9988
0.0251312	1
0.025166	1
0.0251826				0.9988
0.0252007	1
0.0252355	1
0.0252703	1
0.025305	1
0.0253398	1
0.0253745	1
0.0254093	1
0.0254441	1
0.0254788	1
0.0254799				0.9988
0.0255136	1
0.0255483	1
0.0255831	1
0.0256179	1
0.0256526	1
0.0256874	1
0.0257221	1
0.0257569	1
0.0257917	1
0.0258264	1
0.0258612	1
0.0258959	1
0.0259307	1
0.0259654	1
0.0260002	1
0.026035	1
0.0260697	1
0.0261045	1
0.0261392	1
0.026174	1
0.0262088	1
0.0262435	1
0.0262783	1
0.026313	1
0.0263478	1
0.0263717				0.9988
0.0263826	1
0.0264173	1
0.0264521	1
0.0264868	1
0.0265216	1
0.0265564	1
0.0265911	1
0.0266259	1
0.0266606	1
0.0266954	1
0.0267302	1
0.0267539				0.9988
0.0267649	1
0.0267997	1
0.0268344	1
0.0268692	1
0.026904	1
0.0269237				0.9988
0.0269387	1
0.0269662				0.9988
0.0269735	1
0.0270082	1
0.027043	1
0.0270778	1
0.0271125	1
0.0271473	1
0.027182	1
0.0272168	1
0.0272516	1
0.0272863	1
0.0273211	1
0.0273558	1
0.0273906	1
0.0274254	1
0.0274601	1
0.0274949	1
0.0275296	1
0.0275644	1
0.0275992	1
0.0276339	1
0.0276687	1
0.0277034	1
0.0277382	1
0.027773	1
0.0278077	1
0.0278425	1
0.0278772	1
0.027912	1
0.0279467	1
0.0279815	1
0.0280163	1
0.028051	1
0.0280858	1
0.0281205	1
0.0281553	1
0.0281901	1
0.0282248	1
0.0282596	1
0.0282943	1
0.0283291	1
0.0283639	1
0.0283986	1
0.0284334	1
0.0284681	1
0.0285029	1
0.0285377	1
0.0285724	1
0.0286072	1
0.0286419	1
0.0286767	1
0.0287115	1
0.0287462	1
0.028781	1
0.0288157	1
0.0288505	1
0.0288772				0.9988
0.0288853	1
0.0289197				0.9988
0.02892	1
0.0289548	1
0.0289621				0.9988
0.0289895	1
0.0290243	1
0.0290591	1
0.0290938	1
0.0291286	1
0.0291633	1
0.0291981	1
0.0292329	1
0.0292676	1
0.0293024	1
0.0293371	1
0.0293719	1
0.0294067	1
0.0294414	1
0.0294762	1
0.0295109	1
0.0295457	1
0.0295805	1
0.0296152	1
0.02965	1
0.0296847	1
0.0297195	1
0.0297542	1
0.029789	1
0.0298238	1
0.0298585	1
0.0298933	1
0.0298964				0.9988
0.029928	1
0.0299388				0.9988
0.0299628	1
0.0299976	1
0.0300323	1
0.0300662				0.9988
0.0300671	1
0.0301018	1
0.0301087				0.9988
0.0301366	1
0.0301512				0.9988
0.0301714	1
0.0302061	1
0.0302409	1
0.0302756	1
0.0302786				0.9988
0.0303104	1
0.030321				0.9988
0.0303452	1
0.0303635				0.9988
0.0303799	1
0.030406				0.9988
0.0304147	1
0.0304494	1
0.0304842	1
0.030519	1
0.0305537	1
0.0305885	1
0.0306183				0.9988
0.0306232	1
0.030658	1
0.0306928	1
0.0307275	1
0.0307623	1
0.030797	1
0.0308318	1
0.0308666	1
0.0309013	1
0.0309361	1
0.0309708	1
0.0310056	1
0.0310404	1
0.0310751	1
0.0311099	1
0.0311446	1
0.0311794	1
0.0312142	1
0.0312489	1
0.0312837	1
0.0313184	1
0.0313532	1
0.031388	1
0.0314227	1
0.0314575	1
0.0314922	1
0.031527	1
0.0315618	1
0.0315965	1
0.0316313	1
0.031666	1
0.0317008	1
0.0317355	1
0.0317703	1
0.0318051	1
0.0318398	1
0.0318746	1
0.0319093	1
0.0319441	1
0.0319789	1
0.0320136	1
0.0320197				0.997599
0.0320484	1
0.0320831	1
0.0321179	1
0.0321527	1
0.0321874	1
0.0322222	1
0.0322569	1
0.0322745				0.997599
0.0322917	1
0.032317				0.997599
0.0323265	1
0.0323612	1
0.032396	1
0.0324307	1
0.0324655	1
0.0325003	1
0.032535	1
0.0325698	1
0.0326045	1
0.0326393	1
0.0326741	1
0.0327088	1
0.0327436	1
0.0327783	1
0.0328131	1
0.0328479	1
0.0328826	1
0.0329174	1
0.0329521	1
0.0329869	1
0.0330217	1
0.0330564	1
0.0330912	1
0.0331259	1
0.0331607	1
0.0331955	1
0.0332302	1
0.033265	1
0.0332997	1
0.0333345	1
0.0333693	1
0.033404	1
0.0334388	1
0.0334735	1
0.0335083	1
0.033543	1
0.0335778	1
0.0336126	1
0.0336473	1
0.0336821	1
0.0337168	1
0.0337516	1
0.0337864	1
0.0338211	1
0.0338559	1
0.0338906	1
0.0339254	1
0.0339602	1
0.0339949	1
0.0340297	1
0.0340644	1
0.0340992	1
0.034134	1
0.0341687	1
0.0342035	1
0.0342382	1
0.034273	1
0.0343078	1
0.0343425	1
0.0343773	1
0.034412	1
0.0344468	1
0.0344816	1
0.0345163	1
0.0345511	1
0.0345858	1
0.0346206	1
0.0346554	1
0.0346901	1
0.0347249	1
0.0347596	1
0.0347944	1
0.0348292	1
0.0348639	1
0.0348987	1
0.0349334	1
0.0349682	1
0.035003	1
0.0350377	1
0.0350725	1
0.0351072	1
0.035142	1
0.0351622				0.997599
0.0351768	1
0.0352047				0.997599
0.0352115	1
0.0352463	1
0.035281	1
0.0352896				0.997599
0.0353158	1
0.0353321				0.997599
0.0353506	1
0.0353853	1
0.0354201	1
0.0354548	1
0.0354896	1
0.0355243	1
0.0355591	1
0.0355939	1
0.0356286	1
0.0356634	1
0.0356981	1
0.0357329	1
0.0357677	1
0.0358024	1
0.0358372	1
0.0358719	1
0.0359067	1
0.0359415	1
0.0359762	1
0.036011	1
0.0360457	1
0.0360805	1
0.0361153	1
0.03615	1
0.0361848	1
0.0362195	1
0.0362543	1
0.0362891	1
0.0363088				0.997599
0.0363238	1
0.0363513				0.997599
0.0363586	1
0.0363933	1
0.0364281	1
0.0364362				0.997599
0.0364629	1
0.0364976	1
0.0365324	1
0.0365671	1
0.0366019	1
0.0366367	1
0.0366714	1
0.036691				0.997599
0.0367062	1
0.0367409	1
0.0367757	1
0.0368105	1
0.0368452	1
0.0368609				0.997599
0.03688	1
0.0369147	1
0.0369495	1
0.0369843	1
0.037019	1
0.0370307				0.997599
0.0370538	1
0.0370732				0.997599
0.0370885	1
0.0371233	1
0.0371581	1
0.0371928	1
0.0372006				0.997599
0.0372276	1
0.0372623	1
0.0372855				0.997599
0.0372971	1
0.037328				0.997599
0.0373319	1
0.0373666	1
0.0373705				0.997599
0.0374014	1
0.0374361	1
0.0374709	1
0.0375056	1
0.0375404	1
0.0375752	1
0.0376099	1
0.0376447	1
0.0376794	1
0.0377142	1
0.037749	1
0.0377837	1
0.0378185	1
0.0378532	1
0.037888	1
0.0379228	1
0.0379575	1
0.0379923	1
0.038027	1
0.0380618	1
0.0380966	1
0.0381313	1
0.0381661	1
0.0382008	1
0.0382356	1
0.0382704	1
0.0383051	1
0.0383399	1
0.0383746	1
0.0384094	1
0.0384442	1
0.0384746				0.996399
0.0384789	1
0.0385137	1
0.0385484	1
0.0385832	1
0.038618	1
0.0386527	1
0.0386875	1
0.0387222	1
0.038757	1
0.0387918	1
0.0388265	1
0.0388613	1
0.038896	1
0.0389308	1
0.0389656	1
0.0390003	1
0.0390351	1
0.0390691				0.996399
0.0390698	1
0.0391046	1
0.0391394	1
0.0391741	1
0.0391965				0.996399
0.0392089	1
0.0392436	1
0.0392784	1
0.0393131	1
0.0393479	1
0.0393827	1
0.0394174	1
0.0394522	1
0.0394869	1
0.0395217	1
0.0395565	1
0.0395912	1
0.039626	1
0.0396607	1
0.0396955	1
0.0397303	1
0.039765	1
0.0397998	1
0.0398345	1
0.0398693	1
0.0399041	1
0.0399388	1
0.0399736	1
0.04		0.99934	0.999826		0.998216	0.99949		0.989947	0.995869
0.0400083	1
0.0400431	1
0.0400779	1
0.0401126	1
0.0401474	1
0.0401821	1
0.0402169	1
0.0402517	1
0.0402864	1
0.0403212	1
0.0403559	1
0.0403907	1
0.0404255	1
0.0404602	1
0.040495	1
0.0405297	1
0.0405645	1
0.0405993	1
0.040634	1
0.0406688	1
0.0407035	1
0.0407383	1
0.0407731	1
0.0408078	1
0.0408426	1
0.0408773	1
0.0409121	1
0.0409469	1
0.0409816	1
0.0410164	1
0.0410511	1
0.0410859	1
0.0411207	1
0.0411554	1
0.0411902	1
0.0412249	1
0.0412597	1
0.0412944	1
0.0413292	1
0.041364	1
0.0413987	1
0.0414335	1
0.0414682	1
0.041503	1
0.0415378	1
0.0415725	1
0.0416073	1
0.041642	1
0.0416768	1
0.0417116	1
0.0417463	1
0.0417811	1
0.0418158	1
0.0418506	1
0.0418854	1
0.0419201	1
0.0419549	1
0.0419569				0.996399
0.0419896	1
0.0420244	1
0.0420418				0.996399
0.0420592	1
0.0420843				0.996399
0.0420939	1
0.0421287	1
0.0421634	1
0.0421982	1
0.042233	1
0.0422677	1
0.0423025	1
0.0423372	1
0.042372	1
0.0424068	1
0.0424415	1
0.0424763	1
0.042511	1
0.0425458	1
0.0425806	1
0.0426153	1
0.0426501	1
0.0426848	1
0.0427196	1
0.0427544	1
0.0427891	1
0.0428239	1
0.0428586	1
0.0428934	1
0.0429282	1
0.0429629	1
0.0429977	1
0.0430324	1
0.0430672	1
0.043102	1
0.0431367	1
0.0431715	1
0.0432062	1
0.043241	1
0.0432757	1
0.0433105	1
0.0433453	1
0.04338	1
0.0434148	1
0.0434495	1
0.0434843	1
0.0435191	1
0.0435538	1
0.0435886	1
0.0436233	1
0.0436581	1
0.0436929	1
0.0437276	1
0.0437624	1
0.0437971	1
0.0438319	1
0.0438667	1
0.0439014	1
0.0439362	1
0.0439709	1
0.0440057	1
0.0440405	1
0.0440752	1
0.04411	1
0.0441447	1
0.0441795	1
0.0442143	1
0.044249	1
0.0442838	1
0.0443185	1
0.0443533	1
0.0443881	1
0.0444228	1
0.0444576	1
0.0444923	1
0.0445271	1
0.0445619	1
0.0445966	1
0.0446314	1
0.0446661	1
0.0447009	1
0.0447172				0.996399
0.0447357	1
0.0447704	1
0.0448052	1
0.0448399	1
0.0448747	1
0.0449095	1
0.0449295				0.996399
0.0449442	1
0.044972				0.996399
0.044979	1
0.0450137	1
0.0450485	1
0.0450832	1
0.045118	1
0.0451528	1
0.0451875	1
0.0452223	1
0.045257	1
0.0452918	1
0.0453266	1
0.0453613	1
0.0453961	1
0.0454308	1
0.0454656	1
0.0455004	1
0.0455351	1
0.0455699	1
0.0456046	1
0.0456394	1
0.0456742	1
0.0457089	1
0.0457437	1
0.0457784	1
0.0458132	1
0.045848	1
0.0458638				0.996399
0.0458827	1
0.0459175	1
0.0459522	1
0.045987	1
0.0460218	1
0.0460336				0.996399
0.0460565	1
0.0460913	1
0.046126	1
0.0461608	1
0.0461956	1
0.0462035				0.996399
0.0462303	1
0.0462651	1
0.0462998	1
0.0463346	1
0.0463694	1
0.0464041	1
0.0464389	1
0.0464583				0.996399
0.0464736	1
0.0465008				0.996399
0.0465084	1
0.0465432	1
0.0465779	1
0.0466127	1
0.0466474	1
0.0466822	1
0.046717	1
0.0467517	1
0.0467865	1
0.0468212	1
0.046856	1
0.0468908	1
0.0469255	1
0.0469603	1
0.046995	1
0.0470298	1
0.0470645	1
0.0470993	1
0.0471341	1
0.0471688	1
0.0472036	1
0.0472383	1
0.0472731	1
0.0473079	1
0.0473426	1
0.0473774	1
0.0474121	1
0.0474469	1
0.0474817	1
0.0475164	1
0.0475512	1
0.0475859	1
0.0476207	1
0.0476555	1
0.0476902	1
0.047725	1
0.0477597	1
0.0477945	1
0.0478293	1
0.047864	1
0.0478988	1
0.0479335	1
0.0479683	1
0.0480031	1
0.0480378	1
0.0480726	1
0.0481073	1
0.0481421	1
0.0481769	1
0.0482116	1
0.0482464	1
0.0482811	1
0.0483159	1
0.0483507	1
0.0483854	1
0.0484202	1
0.0484549	1
0.0484897	1
0.0485245	1
0.0485592	1
0.0485816				0.996399
0.048594	1
0.0486287	1
0.0486635	1
0.0486983	1
0.048733	1
0.0487678	1
0.0488025	1
0.0488364				0.996399
0.0488373	1
0.048872	1
0.0488789				0.996399
0.0489068	1
0.0489416	1
0.0489763	1
0.0490111	1
0.0490458	1
0.0490806	1
0.0491154	1
0.0491501	1
0.0491849	1
0.0492196	1
0.0492544	1
0.0492892	1
0.0493239	1
0.0493587	1
0.0493934	1
0.0494282	1
0.049463	1
0.0494977	1
0.0495325	1
0.0495672	1
0.049602	1
0.0496368	1
0.0496715	1
0.0497063	1
0.049741	1
0.0497758	1
0.0498106	1
0.0498453	1
0.0498801	1
0.0499148	1
0.0499496	1
0.0499844	1
0.0500191	1
0.0500539	1
0.0500886	1
0.0501234	1
0.0501582	1
0.0501929	1
0.0502277	1
0.0502624	1
0.0502972	1
0.050332	1
0.0503667	1
0.0504015	1
0.0504362	1
0.050471	1
0.0505058	1
0.0505405	1
0.0505753	1
0.05061	1
0.0506448	1
0.0506796	1
0.0507143	1
0.0507491	1
0.0507838	1
0.0508186	1
0.0508533	1
0.0508881	1
0.0509229	1
0.0509576	1
0.0509924	1
0.0510271	1
0.0510619	1
0.0510967	1
0.0511314	1
0.0511662	1
0.0512009	1
0.0512357	1
0.0512705	1
0.0513052	1
0.05134	1
0.0513747	1
0.0514095	1
0.0514443	1
0.051479	1
0.0515138	1
0.0515485	1
0.0515833	1
0.0516181	1
0.0516528	1
0.0516876	1
0.0517223	1
0.0517571	1
0.0517666				0.996399
0.0517919	1
0.0518266	1
0.0518515				0.996399
0.0518614	1
0.0518961	1
0.0519309	1
0.0519657	1
0.0520004	1
0.0520214				0.996399
0.0520352	1
0.0520639				0.996399
0.0520699	1
0.0521047	1
0.0521063				0.996399
0.0521395	1
0.0521742	1
0.052209	1
0.0522437	1
0.0522785	1
0.0523133	1
0.052348	1
0.0523828	1
0.0524175	1
0.0524523	1
0.0524871	1
0.0525218	1
0.052531				0.996399
0.0525566	1
0.0525913	1
0.0526261	1
0.0526609	1
0.0526956	1
0.0527304	1
0.0527433				0.996399
0.0527651	1
0.0527858				0.996399
0.0527999	1
0.0528346	1
0.0528694	1
0.0529042	1
0.0529389	1
0.0529737	1
0.0530084	1
0.0530432	1
0.053078	1
0.0531127	1
0.0531475	1
0.0531822	1
0.0532105				0.996399
0.053217	1
0.0532518	1
0.0532529				0.996399
0.0532865	1
0.0533213	1
0.053356	1
0.0533908	1
0.0534256	1
0.0534603	1
0.0534653				0.996399
0.0534951	1
0.0535077				0.996399
0.0535298	1
0.0535502				0.996399
0.0535646	1
0.0535927				0.996399
0.0535994	1
0.0536341	1
0.0536351				0.996399
0.0536689	1
0.0537036	1
0.0537384	1
0.0537732	1
0.0538079	1
0.0538427	1
0.0538774	1
0.0538899				0.996399
0.0539122	1
0.053947	1
0.0539749				0.996399
0.0539817	1
0.0540165	1
0.0540173				0.996399
0.0540512	1
0.0540598				0.996399
0.054086	1
0.0541208	1
0.0541555	1
0.0541903	1
0.054225	1
0.0542598	1
0.0542946	1
0.0543293	1
0.0543641	1
0.0543988	1
0.0544336	1
0.0544684	1
0.0545031	1
0.0545379	1
0.0545726	1
0.0546074	1
0.0546421	1
0.0546769	1
0.0547117	1
0.0547464	1
0.0547812	1
0.0548159	1
0.0548507	1
0.0548855	1
0.0549202	1
0.054955	1
0.0549897	1
0.0550245	1
0.0550593	1
0.055094	1
0.0551288	1
0.0551635	1
0.0551983	1
0.0552331	1
0.0552678	1
0.0553026	1
0.0553373	1
0.0553721	1
0.0554069	1
0.0554416	1
0.0554764	1
0.0555037				0.995198
0.0555111	1
0.0555459	1
0.0555807	1
0.0556154	1
0.0556502	1
0.0556849	1
0.0557197	1
0.0557545	1
0.0557892	1
0.055824	1
0.0558587	1
0.0558935	1
0.0559283	1
0.055963	1
0.0559978	1
0.0560325	1
0.0560673	1
0.0561021	1
0.0561368	1
0.0561716	1
0.0562063	1
0.0562411	1
0.0562759	1
0.0563106	1
0.0563454	1
0.0563801	1
0.0564149	1
0.0564497	1
0.0564844	1
0.0565192	1
0.0565539	1
0.0565887	1
0.0566234	1
0.0566582	1
0.056693	1
0.0567277	1
0.0567625	1
0.0567972	1
0.056832	1
0.0568668	1
0.0569015	1
0.056905				0.995198
0.0569363	1
0.056971	1
0.05699				0.995198
0.0570058	1
0.0570324				0.995198
0.0570406	1
0.0570753	1
0.0571101	1
0.0571448	1
0.0571796	1
0.0572144	1
0.0572491	1
0.0572839	1
0.0573186	1
0.0573534	1
0.0573882	1
0.0574229	1
0.0574577	1
0.0574924	1
0.0575272	1
0.057562	1
0.0575967	1
0.0576315	1
0.0576662	1
0.057701	1
0.0577358	1
0.0577705	1
0.0578053	1
0.05784	1
0.0578748	1
0.0579096	1
0.0579443	1
0.0579791	1
0.0580138	1
0.0580486	1
0.0580834	1
0.0581181	1
0.0581529	1
0.0581876	1
0.0582224	1
0.0582572	1
0.0582919	1
0.0583267	1
0.0583614	1
0.0583962	1
0.0584309	1
0.0584657	1
0.0585005	1
0.0585352	1
0.05857	1
0.0586047	1
0.0586395	1
0.0586743	1
0.058709	1
0.0587438	1
0.0587785	1
0.0588133	1
0.0588481	1
0.0588828	1
0.0589176	1
0.0589523	1
0.0589871	1
0.0590219	1
0.0590566	1
0.0590914	1
0.0591261	1
0.0591609	1
0.0591957	1
0.0592304	1
0.0592652	1
0.0592999	1
0.0593347	1
0.0593695	1
0.0594042	1
0.059439	1
0.0594737	1
0.0595085	1
0.0595433	1
0.059578	1
0.0596128	1
0.0596475	1
0.0596823	1
0.0597171	1
0.0597518	1
0.0597866	1
0.0598213	1
0.0598561	1
0.0598909	1
0.0599256	1
0.0599604	1
0.0599951	1
0.06		0.999131	0.999687		0.996603	0.998981		0.984214	0.992164
0.0600299	1
0.0600647	1
0.0600994	1
0.0601342	1
0.0601689	1
0.0602037	1
0.0602385	1
0.0602732	1
0.060308	1
0.0603427	1
0.0603775	1
0.0604122	1
0.060447	1
0.0604818	1
0.0605165	1
0.0605513	1
0.060586	1
0.0606208	1
0.0606556	1
0.0606903	1
0.0607251	1
0.0607598	1
0.0607946	1
0.0608294	1
0.0608641	1
0.0608989	1
0.0609336	1
0.0609684	1
0.0610032	1
0.0610379	1
0.0610727	1
0.0611074	1
0.0611422	1
0.061177	1
0.0612117	1
0.0612465	1
0.0612812	1
0.061316	1
0.0613508	1
0.0613855	1
0.0614203	1
0.061455	1
0.0614898	1
0.0615246	1
0.0615593	1
0.0615941	1
0.0616288	1
0.0616636	1
0.0616984	1
0.0617331	1
0.0617679	1
0.0618026	1
0.0618312				0.995198
0.0618374	1
0.0618722	1
0.0618736				0.995198
0.0619069	1
0.0619161				0.995198
0.0619417	1
0.0619764	1
0.0620112	1
0.062046	1
0.0620807	1
0.0621155	1
0.0621502	1
0.0621709				0.995198
0.062185	1
0.0622198	1
0.0622545	1
0.0622893	1
0.062324	1
0.0623588	1
0.0623935	1
0.0624283	1
0.0624631	1
0.0624978	1
0.0625326	1
0.0625673	1
0.0626021	1
0.0626369	1
[truncated: 30,603 more rows]

## Sheet: Figure_3b
days_since_icu_admission	CI low	AUC	CI high	n
0	0.885815	0.904086	0.922356	4894
1	0.879007	0.899539	0.92007	3294
2	0.893464	0.915895	0.938326	2528
3	0.832689	0.867958	0.903227	2040
4	0.850703	0.888929	0.927156	1749
5	0.817313	0.865229	0.913145	1519
6	0.773536	0.833192	0.892849	1328
7	0.780155	0.831347	0.88254	1179
8	0.803657	0.865215	0.926773	1038
9	0.823001	0.881727	0.940453	928
10	0.804562	0.872332	0.940102	842

## Sheet: Figure_3c
variable_name	shap_value	feature_value
age	-0.016868	0.580247
meanVal_RASS_rass	-0.00646098	0.211765
shiftedLog_dosisIn24h_noradrenalin	0.00158786	0.34374
shiftedLog_maxVal_Lactat_lactat	0.000860546	0.332644
shiftedLog_meanVal_Lactat_lactat	0	0.275645
maxVal_RASS_rass	-0.0246603	0.222222
fluidBalancePeriod	-0.000638317	0.305059
minVal_Mittel_bloodpressure	0.000456767	0.545455
firstQuVal_Mittel_bloodpressure	0.00123608	0.554622
meanVal_Mittel_bloodpressure	1.65811e-05	0.560973
maxVal_PaO2_F_horovitz	0.00233812	0.58486
minVal_Leukos_leukozyten	0.000771887	0.175708
maxVal_Thromb_thrombozyten	-0.00224641	0.333667
meanVal_PaO2_F_horovitz	0.00253921	0.550741
meanVal_O2_oxsat	-2.50801e-05	0.973381
age	-0.142655	0.580247
meanVal_RASS_rass	0.0127594	0.117647
shiftedLog_dosisIn24h_noradrenalin	0.027825	0.409651
shiftedLog_maxVal_Lactat_lactat	0	0.184485
shiftedLog_meanVal_Lactat_lactat	0.000253583	0.158596
maxVal_RASS_rass	5.74464e-07	0.222222
fluidBalancePeriod	0.0010051	0.338113
minVal_Mittel_bloodpressure	0.000351999	0.561983
firstQuVal_Mittel_bloodpressure	0.000247598	0.588235
meanVal_Mittel_bloodpressure	0.000110572	0.628676
maxVal_PaO2_F_horovitz	0.00740204	0.664225
minVal_Leukos_leukozyten	0.000945285	0.181472
maxVal_Thromb_thrombozyten	-0.00097539	0.301603
meanVal_PaO2_F_horovitz	0.0041513	0.608548
meanVal_O2_oxsat	-0.00239099	0.981345
age	0.00410899	0.580247
meanVal_RASS_rass	0	0.0784314
shiftedLog_dosisIn24h_noradrenalin	-0.00039993	0.308755
shiftedLog_maxVal_Lactat_lactat	1.43198e-05	0.184485
shiftedLog_meanVal_Lactat_lactat	-0.000248678	0.132452
maxVal_RASS_rass	0.00221408	0.111111
fluidBalancePeriod	5.85937e-06	0.305042
minVal_Mittel_bloodpressure	0.00188801	0.578512
firstQuVal_Mittel_bloodpressure	-0.00119833	0.588235
meanVal_Mittel_bloodpressure	0.00240758	0.597869
maxVal_PaO2_F_horovitz	-0.00148042	0.615385
minVal_Leukos_leukozyten	0.001194	0.130932
maxVal_Thromb_thrombozyten	-0.000373308	0.259519
meanVal_PaO2_F_horovitz	-0.000166103	0.585949
meanVal_O2_oxsat	-0.00054018	0.959382
age	0.000559022	0.580247
meanVal_RASS_rass	0.00510999	0.152941
shiftedLog_dosisIn24h_noradrenalin	0.00149979	0.336277
shiftedLog_maxVal_Lactat_lactat	0	0.104525
shiftedLog_meanVal_Lactat_lactat	-0.00143361	0.102075
maxVal_RASS_rass	0.00180312	0.222222
fluidBalancePeriod	-0.00315089	0.305504
minVal_Mittel_bloodpressure	-0.000422185	0.669421
firstQuVal_Mittel_bloodpressure	-0.0126787	0.663866
meanVal_Mittel_bloodpressure	1.43449e-05	0.681302
maxVal_PaO2_F_horovitz	-0.00114178	0.65812
minVal_Leukos_leukozyten	0.00154025	0.160268
maxVal_Thromb_thrombozyten	0.00301467	0.326653
meanVal_PaO2_F_horovitz	0.0020999	0.627564
meanVal_O2_oxsat	-1.82596e-05	0.964903
age	-0.170735	0.580247
meanVal_RASS_rass	-0.00604953	0.431373
shiftedLog_dosisIn24h_noradrenalin	-0.000232267	0.0353708
shiftedLog_maxVal_Lactat_lactat	0	0.122081
shiftedLog_meanVal_Lactat_lactat	-0.00141578	0.110891
maxVal_RASS_rass	-4.16891e-05	0.777778
fluidBalancePeriod	2.49272e-06	0.317126
minVal_Mittel_bloodpressure	5.89064e-05	0.677686
firstQuVal_Mittel_bloodpressure	-0.000885871	0.756303
meanVal_Mittel_bloodpressure	0.000261755	0.783835
maxVal_PaO2_F_horovitz	-0.00040637	0.81685
minVal_Leukos_leukozyten	-0.000144622	0.1193
maxVal_Thromb_thrombozyten	0.000334511	0.293587
meanVal_PaO2_F_horovitz	0.000236533	0.679252
meanVal_O2_oxsat	0.000221206	0.899711
age	-0.0013947	0.580247
meanVal_RASS_rass	0.00177017	0.196078
shiftedLog_dosisIn24h_noradrenalin	0.00153772	0.451673
shiftedLog_maxVal_Lactat_lactat	-1.40559e-05	0.0860187
shiftedLog_meanVal_Lactat_lactat	-4.80634e-05	0.109538
maxVal_RASS_rass	0.00309605	0.222222
fluidBalancePeriod	0.00215313	0.381952
minVal_Mittel_bloodpressure	-0.000540552	0.595041
firstQuVal_Mittel_bloodpressure	-0.000409026	0.579832
meanVal_Mittel_bloodpressure	0.0071424	0.628056
maxVal_PaO2_F_horovitz	0.00112582	0.78022
minVal_Leukos_leukozyten	0.000412262	0.168194
maxVal_Thromb_thrombozyten	-0.000384767	0.413828
meanVal_PaO2_F_horovitz	0.00241919	0.654187
meanVal_O2_oxsat	-0.00189373	0.974585
age	-0.0012531	0.580247
meanVal_RASS_rass	0.0624695	0.117647
shiftedLog_dosisIn24h_noradrenalin	0.0183992	0.721388
shiftedLog_maxVal_Lactat_lactat	-0.000454605	0.414526
shiftedLog_meanVal_Lactat_lactat	0.00226766	0.265631
maxVal_RASS_rass	0.00417441	0.111111
fluidBalancePeriod	1.60206e-05	0.312056
minVal_Mittel_bloodpressure	3.83654e-05	0.545455
firstQuVal_Mittel_bloodpressure	-0.00400818	0.663866
meanVal_Mittel_bloodpressure	-0.000482864	0.731768
maxVal_PaO2_F_horovitz	0.00328003	0.60928
minVal_Leukos_leukozyten	0.00642451	0.17262
maxVal_Thromb_thrombozyten	-0.0070066	0.42485
meanVal_PaO2_F_horovitz	0.00182142	0.522702
meanVal_O2_oxsat	-0.000179262	0.920004
age	0.0111181	0.580247
meanVal_RASS_rass	0.0297775	0.117647
shiftedLog_dosisIn24h_noradrenalin	0.0174367	0.748672
shiftedLog_maxVal_Lactat_lactat	0.00826431	0.332644
shiftedLog_meanVal_Lactat_lactat	3.74544e-05	0.23457
maxVal_RASS_rass	0.0294584	0.111111
fluidBalancePeriod	0.0112674	0.357939
minVal_Mittel_bloodpressure	-0.000296393	0.652893
firstQuVal_Mittel_bloodpressure	-0.00262565	0.840336
meanVal_Mittel_bloodpressure	-0.0051394	0.852904
maxVal_PaO2_F_horovitz	0.00551101	0.54823
minVal_Leukos_leukozyten	0.00747225	0.201132
maxVal_Thromb_thrombozyten	-0.0123107	0.579158
meanVal_PaO2_F_horovitz	0.0131899	0.516075
meanVal_O2_oxsat	-6.1481e-05	0.938551
age	0.00958938	0.580247
meanVal_RASS_rass	0.00264551	0.117647
shiftedLog_dosisIn24h_noradrenalin	0.0236336	0.841542
shiftedLog_maxVal_Lactat_lactat	-3.86202e-05	0.332644
shiftedLog_meanVal_Lactat_lactat	0.00647751	0.219585
maxVal_RASS_rass	0.0102717	0.111111
fluidBalancePeriod	-0.0221624	0.316145
minVal_Mittel_bloodpressure	-8.48842e-05	0.752066
firstQuVal_Mittel_bloodpressure	-0.0222213	0.87395
meanVal_Mittel_bloodpressure	1.89435e-05	0.914418
maxVal_PaO2_F_horovitz	0.00265326	0.64591
minVal_Leukos_leukozyten	0.00523099	0.213793
maxVal_Thromb_thrombozyten	-7.25422e-05	0.688377
meanVal_PaO2_F_horovitz	0.000881549	0.411912
meanVal_O2_oxsat	-0.0119352	0.958218
age	-0.000689894	0.580247
meanVal_RASS_rass	0.00268254	0.258824
shiftedLog_dosisIn24h_noradrenalin	0.0128118	0.764581
shiftedLog_maxVal_Lactat_lactat	-0.00131114	0.138781
shiftedLog_meanVal_Lactat_lactat	0.00266062	0.140712
maxVal_RASS_rass	0.000318916	0.333333
fluidBalancePeriod	-0.00551768	0.33099
minVal_Mittel_bloodpressure	-0.000225649	0.735537
firstQuVal_Mittel_bloodpressure	-0.000415058	0.823529
meanVal_Mittel_bloodpressure	-0.000407347	0.865864
maxVal_PaO2_F_horovitz	0.000640115	0.603175
minVal_Leukos_leukozyten	-0.00317119	0.161812
maxVal_Thromb_thrombozyten	-0.000912733	0.59519
meanVal_PaO2_F_horovitz	0.0288425	0.558627
meanVal_O2_oxsat	0	0.952953
age	0.00124038	0.580247
meanVal_RASS_rass	-0.0025702	0.317647
shiftedLog_dosisIn24h_noradrenalin	0.0043705	0.744285
shiftedLog_maxVal_Lactat_lactat	-5.4612e-06	0.211882
shiftedLog_meanVal_Lactat_lactat	0.000440317	0.155955
maxVal_RASS_rass	7.22151e-05	0.333333
fluidBalancePeriod	-0.00141595	0.247687
minVal_Mittel_bloodpressure	0.000153143	0.917355
firstQuVal_Mittel_bloodpressure	-0.000386903	0.932773
meanVal_Mittel_bloodpressure	-8.85987e-05	0.961937
maxVal_PaO2_F_horovitz	0.00018927	0.761905
minVal_Leukos_leukozyten	0.000595214	0.121256
maxVal_Thromb_thrombozyten	-0.000429887	0.688377
meanVal_PaO2_F_horovitz	-0.000591508	0.675004
meanVal_O2_oxsat	-0.000287893	0.95205
age	0.00627491	0.580247
meanVal_RASS_rass	0.00263924	0.117647
shiftedLog_dosisIn24h_noradrenalin	0.00519191	0.749474
shiftedLog_maxVal_Lactat_lactat	8.74107e-05	0.154703
shiftedLog_meanVal_Lactat_lactat	0.00229316	0.160462
maxVal_RASS_rass	0.00598652	0.111111
fluidBalancePeriod	1.28404e-05	0.354451
minVal_Mittel_bloodpressure	-6.04851e-05	0.900826
firstQuVal_Mittel_bloodpressure	-0.00324469	0.966387
meanVal_Mittel_bloodpressure	-1.64281e-06	0.974679
maxVal_PaO2_F_horovitz	0.00016439	0.71917
minVal_Leukos_leukozyten	0.0014542	0.172826
maxVal_Thromb_thrombozyten	-0.0044993	0.637275
meanVal_PaO2_F_horovitz	0.00162208	0.563698
meanVal_O2_oxsat	0.000608144	0.936343
age	-0.0354741	0.580247
meanVal_RASS_rass	-0.0282487	0.205882
shiftedLog_dosisIn24h_noradrenalin	0.0263503	0.758971
shiftedLog_maxVal_Lactat_lactat	0.000297616	0.169918
shiftedLog_meanVal_Lactat_lactat	-0.000441883	0.180468
maxVal_RASS_rass	7.74457e-05	0.333333
fluidBalancePeriod	0	0.368454
minVal_Mittel_bloodpressure	-0.0946745	0.884298
firstQuVal_Mittel_bloodpressure	-0.0123783	0.857143
meanVal_Mittel_bloodpressure	-0.00646979	0.904207
maxVal_PaO2_F_horovitz	-3.70988e-05	0.62149
minVal_Leukos_leukozyten	8.71928e-06	0.147813
maxVal_Thromb_thrombozyten	-0.0104126	0.606212
meanVal_PaO2_F_horovitz	-0.00096445	0.573363
meanVal_O2_oxsat	-0.00173336	0.943054
age	0	0.580247
meanVal_RASS_rass	0.208998	0.191176
shiftedLog_dosisIn24h_noradrenalin	0.00438312	0.683201
shiftedLog_maxVal_Lactat_lactat	-0.00612613	0.184485
shiftedLog_meanVal_Lactat_lactat	0	0.183646
maxVal_RASS_rass	-0.0187366	0.222222
fluidBalancePeriod	0.000737095	0.348516
minVal_Mittel_bloodpressure	-4.15254e-05	0.46281
firstQuVal_Mittel_bloodpressure	0	0.697479
meanVal_Mittel_bloodpressure	-0.000188882	0.72766
maxVal_PaO2_F_horovitz	0.0053136	0.676435
minVal_Leukos_leukozyten	-0.0146232	0.139269
maxVal_Thromb_thrombozyten	-0.0128649	0.56012
meanVal_PaO2_F_horovitz	-0.000189833	0.600355
meanVal_O2_oxsat	-0.000137275	0.944891
age	-0.000156909	0.580247
meanVal_RASS_rass	-0.000151777	0.588235
shiftedLog_dosisIn24h_noradrenalin	0.000557494	0.536851
shiftedLog_maxVal_Lactat_lactat	-4.92624e-05	0.184485
shiftedLog_meanVal_Lactat_lactat	-0.000119952	0.168768
maxVal_RASS_rass	0	0.555556
fluidBalancePeriod	-0.000429366	0.340219
minVal_Mittel_bloodpressure	-4.30198e-05	0.561983
firstQuVal_Mittel_bloodpressure	0.000107808	0.554622
meanVal_Mittel_bloodpressure	6.61384e-06	0.592817
maxVal_PaO2_F_horovitz	7.61395e-05	0.652015
minVal_Leukos_leukozyten	0.00135574	0.088317
maxVal_Thromb_thrombozyten	-0.000261775	0.495992
meanVal_PaO2_F_horovitz	-5.64359e-06	0.550868
meanVal_O2_oxsat	0.000131717	0.918377
age	-0.00364963	0.580247
meanVal_RASS_rass	0.00263788	0.352941
shiftedLog_dosisIn24h_noradrenalin	0.000646604	0.348972
shiftedLog_maxVal_Lactat_lactat	1.70687e-05	0.249258
shiftedLog_meanVal_Lactat_lactat	-6.39764e-05	0.244197
maxVal_RASS_rass	2.13791e-05	0.333333
fluidBalancePeriod	-3.88414e-05	0.321406
minVal_Mittel_bloodpressure	-0.00142334	0.628099
firstQuVal_Mittel_bloodpressure	-2.7737e-05	0.573529
meanVal_Mittel_bloodpressure	1.40461e-05	0.575326
maxVal_PaO2_F_horovitz	-2.72846e-05	0.529915
minVal_Leukos_leukozyten	-0.000111673	0.0804941
maxVal_Thromb_thrombozyten	-0.000591613	0.372745
meanVal_PaO2_F_horovitz	0.00150597	0.535765
meanVal_O2_oxsat	4.29578e-06	0.962222
age	0.00259568	0.580247
meanVal_RASS_rass	0.0100889	0.205882
shiftedLog_dosisIn24h_noradrenalin	-0.000190785	0.0758345
shiftedLog_maxVal_Lactat_lactat	2.44889e-05	0.260862
shiftedLog_meanVal_Lactat_lactat	0.00145602	0.250181
maxVal_RASS_rass	0.000534871	0.222222
fluidBalancePeriod	0	0.325674
minVal_Mittel_bloodpressure	-0.00158182	0.603306
firstQuVal_Mittel_bloodpressure	-0.00364975	0.638655
meanVal_Mittel_bloodpressure	1.998e-05	0.653034
maxVal_PaO2_F_horovitz	0.00161496	0.73138
minVal_Leukos_leukozyten	-0.000766273	0.0874936
maxVal_Thromb_thrombozyten	0.000466378	0.350701
meanVal_PaO2_F_horovitz	0.00136098	0.616873
meanVal_O2_oxsat	-0.00041896	0.953533
age	-0.00173705	0.580247
meanVal_RASS_rass	0.00229207	0.134454
shiftedLog_dosisIn24h_noradrenalin	-0.00165615	0.0195759
shiftedLog_maxVal_Lactat_lactat	-4.33694e-06	0.169918
shiftedLog_meanVal_Lactat_lactat	0.0004982	0.176355
maxVal_RASS_rass	0.000781381	0.222222
fluidBalancePeriod	0.00130266	0.325886
minVal_Mittel_bloodpressure	-2.0495e-05	0.702479
firstQuVal_Mittel_bloodpressure	-0.00190762	0.613445
meanVal_Mittel_bloodpressure	0.000177425	0.644329
maxVal_PaO2_F_horovitz	0.00079934	0.67033
minVal_Leukos_leukozyten	-0.00058226	0.0922285
maxVal_Thromb_thrombozyten	-0.000689652	0.333667
meanVal_PaO2_F_horovitz	0.000672513	0.615103
meanVal_O2_oxsat	0	0.954262
age	-0.00253553	0.580247
meanVal_RASS_rass	0.0016127	0.117647
shiftedLog_dosisIn24h_noradrenalin	-0.00042523	0
shiftedLog_maxVal_Lactat_lactat	-5.42867e-05	0.154703
shiftedLog_meanVal_Lactat_lactat	-0.000179681	0.164105
maxVal_RASS_rass	0	0.111111
fluidBalancePeriod	0	0.281756
minVal_Mittel_bloodpressure	0.0104958	0.694215
firstQuVal_Mittel_bloodpressure	-0.000708506	0.655462
meanVal_Mittel_bloodpressure	-4.40774e-06	0.666794
maxVal_PaO2_F_horovitz	0.00618403	0.68254
minVal_Leukos_leukozyten	-1.40593e-05	0.0933608
maxVal_Thromb_thrombozyten	-0.00060284	0.330661
meanVal_PaO2_F_horovitz	0.000381187	0.630397
meanVal_O2_oxsat	-0.000467449	0.984498
age	-0.0127426	0.580247
meanVal_RASS_rass	0.00218207	0.147059
shiftedLog_dosisIn24h_noradrenalin	8.54977e-05	0.192469
shiftedLog_maxVal_Lactat_lactat	0	0.122081
shiftedLog_meanVal_Lactat_lactat	-0.00399166	0.143341
maxVal_RASS_rass	4.98616e-05	0.333333
fluidBalancePeriod	-0.000124962	0.267845
minVal_Mittel_bloodpressure	0.00826138	0.619835
firstQuVal_Mittel_bloodpressure	-0.00218604	0.672269
meanVal_Mittel_bloodpressure	0	0.70645
maxVal_PaO2_F_horovitz	0	0.676435
minVal_Leukos_leukozyten	-0.000439315	0.118477
maxVal_Thromb_thrombozyten	-0.00241463	0.330661
meanVal_PaO2_F_horovitz	0.00164556	0.663169
meanVal_O2_oxsat	-0.00110128	0.977548
age	-0.00334741	0.604938
meanVal_RASS_rass	0.0116613	0.0504202
shiftedLog_dosisIn24h_noradrenalin	-0.00981215	0.504804
shiftedLog_maxVal_Lactat_lactat	0.000159047	0.198458
shiftedLog_meanVal_Lactat_lactat	0.000937985	0.205809
maxVal_RASS_rass	0.000928957	0.111111
fluidBalancePeriod	0.00516931	0.333928
minVal_Mittel_bloodpressure	-0.000375478	0.446281
firstQuVal_Mittel_bloodpressure	-0.0191845	0.378151
meanVal_Mittel_bloodpressure	-0.000393035	0.425895
maxVal_PaO2_F_horovitz	-0.00115592	0.40293
minVal_Leukos_leukozyten	0.0018618	0.143798
maxVal_Thromb_thrombozyten	-8.18335e-05	0.190381
meanVal_PaO2_F_horovitz	-0.00785338	0.345972
meanVal_O2_oxsat	0.000175182	0.829161
age	-0.0121276	0.604938
meanVal_RASS_rass	0.00948069	0.117647
shiftedLog_dosisIn24h_noradrenalin	0.0124818	0.334962
shiftedLog_maxVal_Lactat_lactat	0	0.198458
shiftedLog_meanVal_Lactat_lactat	-0.000147473	0.20508
maxVal_RASS_rass	0	0.111111
fluidBalancePeriod	-4.71253e-05	0.288644
minVal_Mittel_bloodpressure	-0.00236668	0.429752
firstQuVal_Mittel_bloodpressure	-4.59895e-05	0.430672
meanVal_Mittel_bloodpressure	-0.000829052	0.449883
maxVal_PaO2_F_horovitz	-2.67032e-05	0.429618
minVal_Leukos_leukozyten	0.000287559	0.139063
maxVal_Thromb_thrombozyten	2.85355e-05	0.197395
meanVal_PaO2_F_horovitz	-1.77012e-05	0.385512
meanVal_O2_oxsat	-0.00963625	0.892531
age	0.00739099	0.604938
meanVal_RASS_rass	0.00315783	0.258824
shiftedLog_dosisIn24h_noradrenalin	-0.00462625	0.209551
shiftedLog_maxVal_Lactat_lactat	3.15656e-05	0.249258
shiftedLog_meanVal_Lactat_lactat	0.000105496	0.203617
maxVal_RASS_rass	0.000179743	0.444444
fluidBalancePeriod	0.000209246	0.31704
minVal_Mittel_bloodpressure	0.000708538	0.429752
firstQuVal_Mittel_bloodpressure	-0.00337113	0.42437
meanVal_Mittel_bloodpressure	2.59994e-05	0.452258
maxVal_PaO2_F_horovitz	-0.0641157	0.473138
minVal_Leukos_leukozyten	-3.62275e-05	0.149563
maxVal_Thromb_thrombozyten	0.0112124	0.204409
meanVal_PaO2_F_horovitz	0.00491857	0.458085
meanVal_O2_oxsat	0.00242746	0.85888
age	0.00499781	0.604938
meanVal_RASS_rass	0.000102757	0.4
shiftedLog_dosisIn24h_noradrenalin	9.71243e-06	0.00026208
shiftedLog_maxVal_Lactat_lactat	7.37254e-05	0.272085
shiftedLog_meanVal_Lactat_lactat	0.00487726	0.234068
maxVal_RASS_rass	-1.28438e-05	0.444444
fluidBalancePeriod	5.41409e-05	0.262394
minVal_Mittel_bloodpressure	-0.000339138	0.603306
firstQuVal_Mittel_bloodpressure	9.23726e-05	0.57563
meanVal_Mittel_bloodpressure	1.92947e-05	0.612286
maxVal_PaO2_F_horovitz	8.18065e-05	0.725275
minVal_Leukos_leukozyten	1.19982e-05	0.126505
maxVal_Thromb_thrombozyten	0.000274163	0.244489
meanVal_PaO2_F_horovitz	0.000381112	0.576595
meanVal_O2_oxsat	0.000835274	0.913814
age	0.000295329	0.604938
meanVal_RASS_rass	-0.00949915	0.369748
shiftedLog_dosisIn24h_noradrenalin	0	0
shiftedLog_maxVal_Lactat_lactat	0	0.169918
shiftedLog_meanVal_Lactat_lactat	0	0.176355
maxVal_RASS_rass	0.00129831	0.444444
fluidBalancePeriod	-0.000476421	0.249435
minVal_Mittel_bloodpressure	6.76135e-05	0.644628
firstQuVal_Mittel_bloodpressure	-0.00151656	0.731092
meanVal_Mittel_bloodpressure	-0.000153661	0.743794
maxVal_PaO2_F_horovitz	0	0.59707
minVal_Leukos_leukozyten	0.000740016	0.142563
maxVal_Thromb_thrombozyten	-0.00169862	0.248497
meanVal_PaO2_F_horovitz	0.000439577	0.51815
meanVal_O2_oxsat	0.000120472	0.913948
age	-0.000600236	0.604938
meanVal_RASS_rass	-0.0127696	0.705882
shiftedLog_dosisIn24h_noradrenalin	-0.0902388	0
shiftedLog_maxVal_Lactat_lactat	-4.44514e-07	0.122081
shiftedLog_meanVal_Lactat_lactat	-0.00200544	0.130972
maxVal_RASS_rass	2.54343e-05	0.777778
fluidBalancePeriod	-0.00287738	0.25577
minVal_Mittel_bloodpressure	-0.0477848	0.495868
firstQuVal_Mittel_bloodpressure	0.000428146	0.529412
meanVal_Mittel_bloodpressure	9.4599e-05	0.66396
maxVal_PaO2_F_horovitz	1.15644e-05	0.615385
minVal_Leukos_leukozyten	-7.69524e-06	0.132476
maxVal_Thromb_thrombozyten	-0.000274273	0.270541
meanVal_PaO2_F_horovitz	1.07953e-05	0.519799
meanVal_O2_oxsat	-0.000345425	0.926372
age	0	0.604938
meanVal_RASS_rass	-0.0296974	0.601307
shiftedLog_dosisIn24h_noradrenalin	0	0
shiftedLog_maxVal_Lactat_lactat	0.000114566	0.293484
shiftedLog_meanVal_Lactat_lactat	0.00408363	0.183375
maxVal_RASS_rass	0	0.666667
fluidBalancePeriod	0.00719255	0.323709
minVal_Mittel_bloodpressure	0.004917	0.330579
firstQuVal_Mittel_bloodpressure	0.000423761	0.317227
meanVal_Mittel_bloodpressure	-2.96088e-05	0.475452
maxVal_PaO2_F_horovitz	-5.73549e-05	0.798535
minVal_Leukos_leukozyten	-0.000190771	0.0938755
maxVal_Thromb_thrombozyten	0.000216047	0.285571
meanVal_PaO2_F_horovitz	0.000383428	0.535754
meanVal_O2_oxsat	-6.13761e-05	0.936907
age	-0.000895538	0.604938
meanVal_RASS_rass	-0.0189201	0.470588
shiftedLog_dosisIn24h_noradrenalin	0.00754629	0.388411
shiftedLog_maxVal_Lactat_lactat	0.000382905	0.293484
shiftedLog_meanVal_Lactat_lactat	0.000465664	0.20508
maxVal_RASS_rass	0	0.666667
fluidBalancePeriod	0.00127192	0.459495
minVal_Mittel_bloodpressure	0	0.355372
firstQuVal_Mittel_bloodpressure	0.0015784	0.327731
meanVal_Mittel_bloodpressure	-0.000234269	0.429941
maxVal_PaO2_F_horovitz	-5.11388e-06	0.82906
minVal_Leukos_leukozyten	-0.000767675	0.0430262
maxVal_Thromb_thrombozyten	0.000849012	0.102204
meanVal_PaO2_F_horovitz	0.000716058	0.613578
meanVal_O2_oxsat	-0.0118634	0.966338
age	-0.0325933	0.604938
meanVal_RASS_rass	0.0108207	0.470588
shiftedLog_dosisIn24h_noradrenalin	0.00631173	0.405414
shiftedLog_maxVal_Lactat_lactat	9.82781e-05	0.249258
shiftedLog_meanVal_Lactat_lactat	0.000355314	0.244484
maxVal_RASS_rass	0	0.555556
fluidBalancePeriod	0.000469023	0.496356
minVal_Mittel_bloodpressure	-0.00192974	0.355372
firstQuVal_Mittel_bloodpressure	0	0.418067
meanVal_Mittel_bloodpressure	-0.00168868	0.476483
maxVal_PaO2_F_horovitz	5.87759e-06	0.80464
minVal_Leukos_leukozyten	0.000913763	0.104375
maxVal_Thromb_thrombozyten	0.00288637	0.114228
meanVal_PaO2_F_horovitz	-0.00224456	0.62267
meanVal_O2_oxsat	-0.00420916	0.971
age	-0.00247982	0.604938
meanVal_RASS_rass	-0.0764355	0.682353
shiftedLog_dosisIn24h_noradrenalin	1.29503e-05	0.264164
shiftedLog_maxVal_Lactat_lactat	5.5267e-06	0.224799
shiftedLog_meanVal_Lactat_lactat	2.69571e-05	0.232789
maxVal_RASS_rass	0	0.666667
fluidBalancePeriod	-0.0043812	0.32792
minVal_Mittel_bloodpressure	7.26079e-05	0.297521
firstQuVal_Mittel_bloodpressure	-0.165592	0.386555
meanVal_Mittel_bloodpressure	-2.31088e-06	0.450822
maxVal_PaO2_F_horovitz	-9.52143e-05	0.81685
minVal_Leukos_leukozyten	-5.61753e-05	0.10983
maxVal_Thromb_thrombozyten	0.000752761	0.111222
meanVal_PaO2_F_horovitz	-0.000463494	0.743508
meanVal_O2_oxsat	0	0.89298
age	-0.00969721	0.604938
meanVal_RASS_rass	-8.32409e-06	0.588235
shiftedLog_dosisIn24h_noradrenalin	1.36632e-05	0.0539394
shiftedLog_maxVal_Lactat_lactat	-0.00037126	0.260862
shiftedLog_meanVal_Lactat_lactat	0.000307663	0.216734
maxVal_RASS_rass	-0.000952371	0.555556
fluidBalancePeriod	-4.79769e-05	0.257436
minVal_Mittel_bloodpressure	6.27615e-05	0.330579
firstQuVal_Mittel_bloodpressure	-3.33028e-06	0.386555
meanVal_Mittel_bloodpressure	-1.82816e-05	0.500084
maxVal_PaO2_F_horovitz	-0.000139492	0.93895
minVal_Leukos_leukozyten	-0.000156049	0.1158
maxVal_Thromb_thrombozyten	0.000184782	0.141283
meanVal_PaO2_F_horovitz	-0.00037994	0.802453
meanVal_O2_oxsat	-0.000212615	0.986752
age	0.000110634	0.604938
meanVal_RASS_rass	0	0.588235
shiftedLog_dosisIn24h_noradrenalin	-7.45761e-05	0
shiftedLog_maxVal_Lactat_lactat	-0.00176222	0.237247
shiftedLog_meanVal_Lactat_lactat	-0.00284463	0.231767
maxVal_RASS_rass	-2.9293e-05	0.555556
fluidBalancePeriod	0.000140008	0.287406
minVal_Mittel_bloodpressure	0.000350882	0.31405
firstQuVal_Mittel_bloodpressure	-0.000138032	0.405462
meanVal_Mittel_bloodpressure	-0.000421003	0.499382
maxVal_PaO2_F_horovitz	-0.0043785	0.8779
minVal_Leukos_leukozyten	1.05629e-05	0.101081
maxVal_Thromb_thrombozyten	0.00158066	0.170341
meanVal_PaO2_F_horovitz	-0.000577502	0.815198
meanVal_O2_oxsat	-0.000245194	0.980553
age	-0.00019799	0.604938
meanVal_RASS_rass	-0.0109793	0.588235
shiftedLog_dosisIn24h_noradrenalin	-4.59071e-05	0
shiftedLog_maxVal_Lactat_lactat	5.78535e-05	0.237247
shiftedLog_meanVal_Lactat_lactat	1.85716e-05	0.238454
maxVal_RASS_rass	-0.000732808	0.555556
fluidBalancePeriod	-0.000920359	0.31491
minVal_Mittel_bloodpressure	-0.0531393	0.363636
firstQuVal_Mittel_bloodpressure	-6.25388e-05	0.397059
meanVal_Mittel_bloodpressure	4.7928e-06	0.472702
maxVal_PaO2_F_horovitz	-0.000448446	0.8779
minVal_Leukos_leukozyten	-7.15843e-06	0.119609
maxVal_Thromb_thrombozyten	1.39634e-05	0.197395
meanVal_PaO2_F_horovitz	-0.000296622	0.815198
meanVal_O2_oxsat	5.7947e-05	0.904035
age	-0.00553152	0.604938
meanVal_RASS_rass	-0.010899	0.588235
shiftedLog_dosisIn24h_noradrenalin	0	0
shiftedLog_maxVal_Lactat_lactat	0.000397869	0.272085
shiftedLog_meanVal_Lactat_lactat	-0.0199781	0.272155
maxVal_RASS_rass	-0.00273021	0.555556
fluidBalancePeriod	8.21832e-05	0.398376
minVal_Mittel_bloodpressure	0.000587544	0.31405
firstQuVal_Mittel_bloodpressure	-1.79927e-05	0.462185
meanVal_Mittel_bloodpressure	0.000301522	0.458321
maxVal_PaO2_F_horovitz	-0.000128841	0.8779
minVal_Leukos_leukozyten	0.00277647	0.137519
maxVal_Thromb_thrombozyten	4.87581e-05	0.193387
meanVal_PaO2_F_horovitz	-0.000566142	0.815198
meanVal_O2_oxsat	0.000204956	0.897799
age	0.0489125	0.802469
meanVal_RASS_rass	0.00386299	0.220588
shiftedLog_dosisIn24h_noradrenalin	0.013868	0.371617
shiftedLog_maxVal_Lactat_lactat	0.0103678	0.613275
shiftedLog_meanVal_Lactat_lactat	0.00103124	0.563148
maxVal_RASS_rass	-0.0205571	0.222222
fluidBalancePeriod	0.000887446	0.484029
minVal_Mittel_bloodpressure	-0.00152459	0.438017
firstQuVal_Mittel_bloodpressure	-0.000254494	0.411765
meanVal_Mittel_bloodpressure	-0.00355355	0.436902
maxVal_PaO2_F_horovitz	0.0143224	0.565672
minVal_Leukos_leukozyten	0.0032427	0.206382
maxVal_Thromb_thrombozyten	0.00152216	0.0771543
meanVal_PaO2_F_horovitz	0.00528257	0.462669
meanVal_O2_oxsat	0.00133865	0.865049
age	0.000394851	0.802469
meanVal_RASS_rass	0.0380188	0.117647
shiftedLog_dosisIn24h_noradrenalin	-6.8137e-05	0.112793
shiftedLog_maxVal_Lactat_lactat	-2.50557e-05	0.480553
shiftedLog_meanVal_Lactat_lactat	0.00290207	0.396311
maxVal_RASS_rass	0.00512873	0.111111
fluidBalancePeriod	-0.0042804	0.285711
minVal_Mittel_bloodpressure	0.00173693	0.107438
firstQuVal_Mittel_bloodpressure	-9.11505e-05	0.403361
meanVal_Mittel_bloodpressure	0	0.410039
maxVal_PaO2_F_horovitz	3.80187e-05	0.529042
minVal_Leukos_leukozyten	0.000520197	0.177046
maxVal_Thromb_thrombozyten	0	0.0971944
meanVal_PaO2_F_horovitz	-0.00445581	0.437181
meanVal_O2_oxsat	-0.00888369	0.971629
age	0.0279135	0.802469
meanVal_RASS_rass	0.0246303	0.117647
shiftedLog_dosisIn24h_noradrenalin	-0.0176735	0
shiftedLog_maxVal_Lactat_lactat	0.000809663	0.350663
shiftedLog_meanVal_Lactat_lactat	0.00830346	0.328152
maxVal_RASS_rass	0	0.111111
fluidBalancePeriod	-0.000676166	0.267249
minVal_Mittel_bloodpressure	0.00571037	0.512397
firstQuVal_Mittel_bloodpressure	0.000201923	0.470588
meanVal_Mittel_bloodpressure	2.67332e-05	0.468912
maxVal_PaO2_F_horovitz	-9.59196e-05	0.484737
minVal_Leukos_leukozyten	0.00165783	0.253114
maxVal_Thromb_thrombozyten	0.00110823	0.0841683
meanVal_PaO2_F_horovitz	2.59221e-05	0.453454
meanVal_O2_oxsat	-0.00141256	0.931419
age	0.0165502	0.802469
meanVal_RASS_rass	0.00827882	0.470588
shiftedLog_dosisIn24h_noradrenalin	-0.013316	0
shiftedLog_maxVal_Lactat_lactat	0.00015292	0.249258
shiftedLog_meanVal_Lactat_lactat	0	0.241019
maxVal_RASS_rass	0	0.777778
fluidBalancePeriod	0.0113506	0.336092
minVal_Mittel_bloodpressure	0	0.38843
firstQuVal_Mittel_bloodpressure	6.42897e-05	0.361345
meanVal_Mittel_bloodpressure	0.000158856	0.420668
maxVal_PaO2_F_horovitz	-9.99142e-05	0.435287
minVal_Leukos_leukozyten	0.00104961	0.503448
maxVal_Thromb_thrombozyten	0.0058743	0.0581162
meanVal_PaO2_F_horovitz	-0.00297637	0.419086
meanVal_O2_oxsat	-0.0120797	0.930782
age	0.0129081	0.802469
meanVal_RASS_rass	-0.00132496	0.379085
shiftedLog_dosisIn24h_noradrenalin	-0.00304351	0.273604
shiftedLog_maxVal_Lactat_lactat	-0.233751	0.249258
shiftedLog_meanVal_Lactat_lactat	-7.12474e-05	0.233483
maxVal_RASS_rass	0	0.666667
fluidBalancePeriod	-0.0205531	0.241922
minVal_Mittel_bloodpressure	0	0.404959
firstQuVal_Mittel_bloodpressure	0.00327595	0.342437
meanVal_Mittel_bloodpressure	0.00149425	0.344656
maxVal_PaO2_F_horovitz	-4.19756e-05	0.490232
minVal_Leukos_leukozyten	0.00757359	0.598868
maxVal_Thromb_thrombozyten	0.00173188	0.0701403
meanVal_PaO2_F_horovitz	-0.00111554	0.435399
meanVal_O2_oxsat	0	0.955214
age	0.047227	0.802469
meanVal_RASS_rass	-0.0153785	0.48366
shiftedLog_dosisIn24h_noradrenalin	0	0
shiftedLog_maxVal_Lactat_lactat	0	0.169918
shiftedLog_meanVal_Lactat_lactat	0.00399158	0.170089
maxVal_RASS_rass	-0.0222074	0.555556
fluidBalancePeriod	0.000207051	0.357677
minVal_Mittel_bloodpressure	-0.00355994	0.438017
firstQuVal_Mittel_bloodpressure	-1.3716e-05	0.42437
meanVal_Mittel_bloodpressure	0	0.43187
maxVal_PaO2_F_horovitz	0.00914108	0.664225
minVal_Leukos_leukozyten	0.000120602	0.600515
maxVal_Thromb_thrombozyten	0.000272143	0.0631263
meanVal_PaO2_F_horovitz	0.00195834	0.522596
meanVal_O2_oxsat	-0.000135887	0.980596
age	0.0101898	0.802469
meanVal_RASS_rass	0.000675578	0.521008
shiftedLog_dosisIn24h_noradrenalin	0	0
shiftedLog_maxVal_Lactat_lactat	-1.67281e-05	0.104525
shiftedLog_meanVal_Lactat_lactat	-0.0019862	0.118894
maxVal_RASS_rass	0.00169557	0.555556
fluidBalancePeriod	-0.0106002	0.254287
minVal_Mittel_bloodpressure	-0.00031468	0.429752
firstQuVal_Mittel_bloodpressure	0	0.344538
meanVal_Mittel_bloodpressure	0.022009	0.3387
maxVal_PaO2_F_horovitz	0.000858143	0.62149
minVal_Leukos_leukozyten	0.0376431	0.48842
maxVal_Thromb_thrombozyten	2.97713e-05	0.0891784
meanVal_PaO2_F_horovitz	0.000344326	0.530349
meanVal_O2_oxsat	-3.9879e-05	0.973753
age	0.00866678	0.802469
meanVal_RASS_rass	-2.43722e-05	0.588235
shiftedLog_dosisIn24h_noradrenalin	-4.3866e-05	0
shiftedLog_maxVal_Lactat_lactat	-0.000129782	0.154703
shiftedLog_meanVal_Lactat_lactat	-0.0207944	0.146422
maxVal_RASS_rass	-0.000112335	0.555556
fluidBalancePeriod	-0.00147178	0.250502
minVal_Mittel_bloodpressure	0.000445599	0.487603
firstQuVal_Mittel_bloodpressure	-0.000204452	0.420168
meanVal_Mittel_bloodpressure	0	0.447228
maxVal_PaO2_F_horovitz	-0.000727738	0.462149
minVal_Leukos_leukozyten	0.00350414	0.459084
maxVal_Thromb_thrombozyten	-1.97221e-05	0.0861723
meanVal_PaO2_F_horovitz	0.00850243	0.489565
meanVal_O2_oxsat	2.87148e-05	0.957454
age	3.49135e-05	0.54321
meanVal_RASS_rass	-0.00366683	0.615385
shiftedLog_dosisIn24h_noradrenalin	0.00404083	0.534277
shiftedLog_maxVal_Lactat_lactat	2.6006e-06	0.272085
shiftedLog_meanVal_Lactat_lactat	1.05134e-05	0.196672
maxVal_RASS_rass	1.39829e-05	0.777778
fluidBalancePeriod	0.00144219	0.347811
minVal_Mittel_bloodpressure	3.18943e-05	0.512397
firstQuVal_Mittel_bloodpressure	-3.8543e-05	0.554622
meanVal_Mittel_bloodpressure	-2.95178e-05	0.574603
maxVal_PaO2_F_horovitz	-1.88807e-05	0.60928
minVal_Leukos_leukozyten	2.15083e-05	0.296758
maxVal_Thromb_thrombozyten	-4.65107e-05	0.318637
meanVal_PaO2_F_horovitz	0.000138583	0.643142
meanVal_O2_oxsat	-0.0042835	0.963345
age	-0.00010144	0.567901
meanVal_RASS_rass	0.00886708	0.117647
shiftedLog_dosisIn24h_noradrenalin	0.00128602	0.490786
shiftedLog_maxVal_Lactat_lactat	0.000114031	0.260862
shiftedLog_meanVal_Lactat_lactat	9.58641e-05	0.162086
maxVal_RASS_rass	0.00153033	0.111111
fluidBalancePeriod	-0.00366626	0.296981
minVal_Mittel_bloodpressure	-0.0144452	0.553719
firstQuVal_Mittel_bloodpressure	0.000838502	0.563025
meanVal_Mittel_bloodpressure	0.00345913	0.60497
maxVal_PaO2_F_horovitz	-0.000309449	0.90232
minVal_Leukos_leukozyten	0.00412436	0.182913
maxVal_Thromb_thrombozyten	-0.000249241	0.161323
meanVal_PaO2_F_horovitz	-0.000871291	0.691218
meanVal_O2_oxsat	-0.00208504	0.990101
age	0.00209019	0.567901
meanVal_RASS_rass	0.00526461	0.117647
shiftedLog_dosisIn24h_noradrenalin	-0.0151299	0.284866
shiftedLog_maxVal_Lactat_lactat	0	0.122081
shiftedLog_meanVal_Lactat_lactat	2.76084e-05	0.123475
maxVal_RASS_rass	0	0.111111
fluidBalancePeriod	0.000643347	0.319893
minVal_Mittel_bloodpressure	-0.00051877	0.603306
firstQuVal_Mittel_bloodpressure	-0.0032795	0.554622
meanVal_Mittel_bloodpressure	0.00225327	0.597705
maxVal_PaO2_F_horovitz	-0.0036174	0.847375
minVal_Leukos_leukozyten	0.00227731	0.117344
maxVal_Thromb_thrombozyten	0.00752218	0.123246
meanVal_PaO2_F_horovitz	-0.00207162	0.71506
meanVal_O2_oxsat	0	0.993264
age	-0.00249321	0.567901
meanVal_RASS_rass	0.00635651	0.117647
shiftedLog_dosisIn24h_noradrenalin	0	0
shiftedLog_maxVal_Lactat_lactat	0	0.0860187
shiftedLog_meanVal_Lactat_lactat	-0.00483383	0.0971089
maxVal_RASS_rass	0.00249939	0.111111
fluidBalancePeriod	-0.000825844	0.307832
minVal_Mittel_bloodpressure	1.83607e-05	0.586777
firstQuVal_Mittel_bloodpressure	-0.00154957	0.613445
meanVal_Mittel_bloodpressure	0.00128176	0.63793
maxVal_PaO2_F_horovitz	-0.00265627	0.86569
minVal_Leukos_leukozyten	0	0.0820381
maxVal_Thromb_thrombozyten	4.4057e-05	0.155311
meanVal_PaO2_F_horovitz	-0.00578895	0.711418
meanVal_O2_oxsat	-9.03361e-05	0.981222
age	0.000710731	0.567901
meanVal_RASS_rass	0.039609	0.117647
shiftedLog_dosisIn24h_noradrenalin	0	0
shiftedLog_maxVal_Lactat_lactat	-0.000576046	0.104525
shiftedLog_meanVal_Lactat_lactat	-0.00207175	0.116248
maxVal_RASS_rass	0.000637213	0.111111
fluidBalancePeriod	0	0.302363
minVal_Mittel_bloodpressure	-0.000120578	0.669421
firstQuVal_Mittel_bloodpressure	-0.00127458	0.663866
meanVal_Mittel_bloodpressure	0.000422168	0.695662
maxVal_PaO2_F_horovitz	-0.00845902	0.822955
minVal_Leukos_leukozyten	-0.000827365	0.0689655
maxVal_Thromb_thrombozyten	0.000245494	0.194389
meanVal_PaO2_F_horovitz	-0.00194174	0.722342
meanVal_O2_oxsat	-0.00264911	0.963975
age	-0.000230571	0.567901
meanVal_RASS_rass	0.0104418	0.176471
shiftedLog_dosisIn24h_noradrenalin	1.21426e-05	0
shiftedLog_maxVal_Lactat_lactat	0	0.154703
shiftedLog_meanVal_Lactat_lactat	-0.0032669	0.123475
maxVal_RASS_rass	0.000176932	0.222222
fluidBalancePeriod	-0.0135867	0.305916
minVal_Mittel_bloodpressure	-0.0176302	0.661157
firstQuVal_Mittel_bloodpressure	-0.00109666	0.640756
meanVal_Mittel_bloodpressure	0.000254056	0.683592
maxVal_PaO2_F_horovitz	-0.000518899	0.73138
minVal_Leukos_leukozyten	-9.22791e-05	0.0689655
maxVal_Thromb_thrombozyten	-0.000138448	0.194389
meanVal_PaO2_F_horovitz	-0.00066695	0.63768
meanVal_O2_oxsat	0.000101655	0.963024
age	0.000663629	0.567901
meanVal_RASS_rass	0.0186369	0.117647
shiftedLog_dosisIn24h_noradrenalin	0.000217682	0
shiftedLog_maxVal_Lactat_lactat	-0.000234778	0.138781
shiftedLog_meanVal_Lactat_lactat	-0.00181285	0.149107
maxVal_RASS_rass	0.00695951	0.111111
fluidBalancePeriod	-5.34605e-05	0.331381
minVal_Mittel_bloodpressure	0.0005667	0.53719
firstQuVal_Mittel_bloodpressure	0	0.546218
meanVal_Mittel_bloodpressure	0.00124572	0.592854
maxVal_PaO2_F_horovitz	0.00152767	0.64591
minVal_Leukos_leukozyten	-0.00041497	0.0810087
maxVal_Thromb_thrombozyten	7.53782e-05	0.270541
meanVal_PaO2_F_horovitz	-0.000787398	0.616468
meanVal_O2_oxsat	-0.000431616	0.972956
age	0.00395124	0.567901
meanVal_RASS_rass	0.00966155	0.117647
shiftedLog_dosisIn24h_noradrenalin	-0.00523057	0
shiftedLog_maxVal_Lactat_lactat	1.15667e-05	0.122081
shiftedLog_meanVal_Lactat_lactat	-0.00161364	0.139028
maxVal_RASS_rass	0	0.111111
fluidBalancePeriod	-0.000767503	0.326281
minVal_Mittel_bloodpressure	-0.000189376	0.61157
firstQuVal_Mittel_bloodpressure	-0.000612076	0.571429
meanVal_Mittel_bloodpressure	-9.16266e-05	0.632445
maxVal_PaO2_F_horovitz	0.00114629	0.688645
minVal_Leukos_leukozyten	-0.01139	0.0820381
maxVal_Thromb_thrombozyten	0.000130672	0.294589
meanVal_PaO2_F_horovitz	-4.77601e-05	0.624844
meanVal_O2_oxsat	-0.000295537	0.954178
age	-0.00470383	0.567901
meanVal_RASS_rass	-6.68576e-05	0.117647
shiftedLog_dosisIn24h_noradrenalin	3.13695e-05	0
shiftedLog_maxVal_Lactat_lactat	0	0.154703
shiftedLog_meanVal_Lactat_lactat	0.0237728	0.15883
maxVal_RASS_rass	0.0178391	0.111111
fluidBalancePeriod	0.00368435	0.317734
minVal_Mittel_bloodpressure	0.00121262	0.603306
firstQuVal_Mittel_bloodpressure	-0.000642957	0.571429
meanVal_Mittel_bloodpressure	-5.61202e-05	0.593929
maxVal_PaO2_F_horovitz	0.000615636	0.737485
minVal_Leukos_leukozyten	0	0.0687597
maxVal_Thromb_thrombozyten	0	0.369739
meanVal_PaO2_F_horovitz	-3.12129e-05	0.694829
meanVal_O2_oxsat	-3.49146e-05	0.97239
age	-0.00272478	0.407407
meanVal_RASS_rass	0.0211629	0
shiftedLog_dosisIn24h_noradrenalin	0.00363171	0.431144
shiftedLog_maxVal_Lactat_lactat	9.87316e-05	0.122081
shiftedLog_meanVal_Lactat_lactat	-0.000447144	0.0999115
maxVal_RASS_rass	0.00879592	0
fluidBalancePeriod	-0.000416645	0.317555
minVal_Mittel_bloodpressure	0.000129549	0.421488
firstQuVal_Mittel_bloodpressure	-0.00747675	0.331933
meanVal_Mittel_bloodpressure	0.000288768	0.328083
maxVal_PaO2_F_horovitz	-0.000290008	0.369149
minVal_Leukos_leukozyten	0.00165043	0.136181
maxVal_Thromb_thrombozyten	-0.000104167	0.214429
meanVal_PaO2_F_horovitz	0.00132595	0.225609
meanVal_O2_oxsat	0.000367939	0.834093
age	-0.0627468	0.407407
meanVal_RASS_rass	0.0085978	0
shiftedLog_dosisIn24h_noradrenalin	0.0214212	0.450671
shiftedLog_maxVal_Lactat_lactat	0	0.122081
shiftedLog_meanVal_Lactat_lactat	-0.00045875	0.102903
maxVal_RASS_rass	0.00900283	0
fluidBalancePeriod	0.000145067	0.346169
minVal_Mittel_bloodpressure	0.0107472	0.297521
firstQuVal_Mittel_bloodpressure	0	0.327731
meanVal_Mittel_bloodpressure	0.000620416	0.308454
maxVal_PaO2_F_horovitz	-0.00197916	0.229723
minVal_Leukos_leukozyten	0.00245906	0.154503
maxVal_Thromb_thrombozyten	0.000279086	0.191383
meanVal_PaO2_F_horovitz	0.00048079	0.211286
meanVal_O2_oxsat	0.00290679	0.746068
age	-0.00361094	0.407407
meanVal_RASS_rass	-0.000411056	0.0147059
shiftedLog_dosisIn24h_noradrenalin	4.75946e-06	0.508163
shiftedLog_maxVal_Lactat_lactat	-2.03166e-06	0.104525
shiftedLog_meanVal_Lactat_lactat	-0.00347117	0.107953
maxVal_RASS_rass	0.0068826	0.111111
fluidBalancePeriod	-0.00165179	0.209082
minVal_Mittel_bloodpressure	-0.000132688	0.404959
firstQuVal_Mittel_bloodpressure	0.000909821	0.302521
meanVal_Mittel_bloodpressure	0.0167084	0.298401
maxVal_PaO2_F_horovitz	-0.00129169	0.210419
minVal_Leukos_leukozyten	0	0.126402
maxVal_Thromb_thrombozyten	0.0084134	0.216433
meanVal_PaO2_F_horovitz	9.94302e-05	0.198253
meanVal_O2_oxsat	0.00155978	0.8329
age	0.000223991	0.407407
meanVal_RASS_rass	0.00463117	0.176471
shiftedLog_dosisIn24h_noradrenalin	0.000411669	0.521953
shiftedLog_maxVal_Lactat_lactat	0	0.104525
shiftedLog_meanVal_Lactat_lactat	-0.00107671	0.0727855
maxVal_RASS_rass	0.000930816	0.222222
fluidBalancePeriod	-0.00976661	0.213059
minVal_Mittel_bloodpressure	-0.00425719	0.297521
firstQuVal_Mittel_bloodpressure	0.00483772	0.319328
meanVal_Mittel_bloodpressure	0.00213104	0.317387
maxVal_PaO2_F_horovitz	0.00174885	0.233211
minVal_Leukos_leukozyten	-0.0178615	0.149151
maxVal_Thromb_thrombozyten	-0.00192656	0.244489
meanVal_PaO2_F_horovitz	0.000786977	0.218747
meanVal_O2_oxsat	0.000184982	0.830407
age	-0.000969452	0.407407
meanVal_RASS_rass	0.00190722	0.117647
shiftedLog_dosisIn24h_noradrenalin	-0.0148478	0.482084
shiftedLog_maxVal_Lactat_lactat	-1.15694e-05	0.0860187
shiftedLog_meanVal_Lactat_lactat	-0.000269683	0.075982
maxVal_RASS_rass	0.00254114	0.111111
fluidBalancePeriod	-0.00214058	0.242078
minVal_Mittel_bloodpressure	0.000725476	0.38843
firstQuVal_Mittel_bloodpressure	0.000546309	0.334034
meanVal_Mittel_bloodpressure	-0.000143328	0.353831
maxVal_PaO2_F_horovitz	-0.00115782	0.455782
minVal_Leukos_leukozyten	0.00397979	0.14946
maxVal_Thromb_thrombozyten	-0.000241018	0.233467
meanVal_PaO2_F_horovitz	5.77346e-05	0.273882
meanVal_O2_oxsat	1.88847e-05	0.831673
age	-0.0158258	0.407407
meanVal_RASS_rass	0	0.117647
shiftedLog_dosisIn24h_noradrenalin	0.00241971	0.402815
shiftedLog_maxVal_Lactat_lactat	-0.000217373	0.104525
shiftedLog_meanVal_Lactat_lactat	-7.24741e-05	0.112686
maxVal_RASS_rass	0.00318521	0.111111
fluidBalancePeriod	2.96108e-05	0.297562
minVal_Mittel_bloodpressure	-0.000126816	0.380165
firstQuVal_Mittel_bloodpressure	-0.00123886	0.313025
meanVal_Mittel_bloodpressure	0.0072074	0.341935
maxVal_PaO2_F_horovitz	-5.41409e-05	0.37572
minVal_Leukos_leukozyten	0.000249378	0.118785
maxVal_Thromb_thrombozyten	-9.72208e-05	0.190381
meanVal_PaO2_F_horovitz	-0.0657192	0.309224
meanVal_O2_oxsat	0.00077225	0.81562
age	-0.0626653	0.407407
meanVal_RASS_rass	0.000113224	0.54902
shiftedLog_dosisIn24h_noradrenalin	-0.00133539	0.33004
shiftedLog_maxVal_Lactat_lactat	-0.000145117	0.104525
shiftedLog_meanVal_Lactat_lactat	0.000166766	0.111431
maxVal_RASS_rass	0	0.555556
fluidBalancePeriod	-0.00208499	0.270016
minVal_Mittel_bloodpressure	9.95362e-05	0.396694
firstQuVal_Mittel_bloodpressure	6.66148e-05	0.432773
meanVal_Mittel_bloodpressure	-4.60375e-05	0.446917
maxVal_PaO2_F_horovitz	0.000138615	0.335426
minVal_Leukos_leukozyten	1.0221e-05	0.106227
maxVal_Thromb_thrombozyten	-4.31503e-05	0.183367
meanVal_PaO2_F_horovitz	-0.000585999	0.30847
meanVal_O2_oxsat	0.00464536	0.861104
age	-0.000932579	0.407407
meanVal_RASS_rass	-0.00025656	0.776471
shiftedLog_dosisIn24h_noradrenalin	1.3147e-06	0.150259
shiftedLog_maxVal_Lactat_lactat	3.66089e-05	0.138781
shiftedLog_meanVal_Lactat_lactat	0	0.130059
maxVal_RASS_rass	-0.00247224	0.888889
fluidBalancePeriod	-0.00012938	0.302297
minVal_Mittel_bloodpressure	-0.000177746	0.438017
firstQuVal_Mittel_bloodpressure	0	0.420168
meanVal_Mittel_bloodpressure	-0.0119916	0.44725
maxVal_PaO2_F_horovitz	2.06453e-06	0.457875
minVal_Leukos_leukozyten	-1.04172e-05	0.0975811
maxVal_Thromb_thrombozyten	0	0.200401
meanVal_PaO2_F_horovitz	-8.98284e-06	0.285646
meanVal_O2_oxsat	2.58645e-05	0.823427
age	-0.00623541	0.407407
meanVal_RASS_rass	0	0.588235
shiftedLog_dosisIn24h_noradrenalin	0	0
shiftedLog_maxVal_Lactat_lactat	-1.52129e-05	0.198458
shiftedLog_meanVal_Lactat_lactat	7.92368e-05	0.163433
maxVal_RASS_rass	-3.85037e-06	0.666667
fluidBalancePeriod	-0.000850035	0.271607
minVal_Mittel_bloodpressure	-0.000262904	0.38843
firstQuVal_Mittel_bloodpressure	9.83903e-06	0.397059
meanVal_Mittel_bloodpressure	2.27373e-05	0.423028
maxVal_PaO2_F_horovitz	-0.00170473	0.243793
minVal_Leukos_leukozyten	-1.02166e-05	0.080597
maxVal_Thromb_thrombozyten	-0.00021301	0.158317
meanVal_PaO2_F_horovitz	0.00342206	0.201623
meanVal_O2_oxsat	0.000308232	0.841921
age	-0.00108197	0.407407
meanVal_RASS_rass	-0.000878447	0.666667
shiftedLog_dosisIn24h_noradrenalin	0	0
shiftedLog_maxVal_Lactat_lactat	-0.00371997	0.154703
shiftedLog_meanVal_Lactat_lactat	-0.000432735	0.139751
maxVal_RASS_rass	-0.000138014	0.888889
fluidBalancePeriod	9.48986e-05	0.28846
minVal_Mittel_bloodpressure	-1.09112e-05	0.528926
firstQuVal_Mittel_bloodpressure	-0.00370005	0.487395
meanVal_Mittel_bloodpressure	-1.30942e-05	0.482882
maxVal_PaO2_F_horovitz	0	0.347985
minVal_Leukos_leukozyten	-0.00121897	0.0773031
maxVal_Thromb_thrombozyten	-9.99213e-05	0.125251
meanVal_PaO2_F_horovitz	0.000346481	0.288278
meanVal_O2_oxsat	0.000570546	0.883874
age	-0.000527135	0.407407
meanVal_RASS_rass	-0.000876039	0.69281
shiftedLog_dosisIn24h_noradrenalin	-0.000564458	0
shiftedLog_maxVal_Lactat_lactat	-5.12322e-05	0.154703
shiftedLog_meanVal_Lactat_lactat	0.000301124	0.158384
maxVal_RASS_rass	-0.00163146	0.888889
fluidBalancePeriod	-0.00504568	0.280714
minVal_Mittel_bloodpressure	-1.57061e-06	0.413223
firstQuVal_Mittel_bloodpressure	-4.91449e-05	0.445378
meanVal_Mittel_bloodpressure	1.99486e-05	0.457255
maxVal_PaO2_F_horovitz	-7.67794e-05	0.343799
minVal_Leukos_leukozyten	-3.01012e-06	0.0529079
maxVal_Thromb_thrombozyten	0.00188627	0.151303
meanVal_PaO2_F_horovitz	-7.02165e-06	0.310397
meanVal_O2_oxsat	4.10371e-05	0.895311
age	0.0164168	0.382716
meanVal_RASS_rass	0.0318755	0
shiftedLog_dosisIn24h_noradrenalin	0.00718258	0.587375
shiftedLog_maxVal_Lactat_lactat	0.000133996	0.323266
shiftedLog_meanVal_Lactat_lactat	0.00107865	0.284494
maxVal_RASS_rass	0.00439058	0
fluidBalancePeriod	0.00247978	0.419033
minVal_Mittel_bloodpressure	0	0.38843
firstQuVal_Mittel_bloodpressure	0.00177603	0.344538
meanVal_Mittel_bloodpressure	-0.000334428	0.387199
maxVal_PaO2_F_horovitz	-0.00533765	0.656593
minVal_Leukos_leukozyten	-0.000165218	0.171179
maxVal_Thromb_thrombozyten	5.97174e-05	0.0701403
meanVal_PaO2_F_horovitz	6.33511e-06	0.393409
meanVal_O2_oxsat	-0.00317636	0.976917
age	-0.0967974	0.382716
meanVal_RASS_rass	0.0087917	0.0705882
shiftedLog_dosisIn24h_noradrenalin	0.0051648	0.524674
shiftedLog_maxVal_Lactat_lactat	-0.00594979	0.169918
shiftedLog_meanVal_Lactat_lactat	0.000116886	0.178761
maxVal_RASS_rass	0	0.111111
fluidBalancePeriod	0.00547376	0.399406
minVal_Mittel_bloodpressure	0.000143031	0.479339
firstQuVal_Mittel_bloodpressure	-0.000332985	0.436975
meanVal_Mittel_bloodpressure	-7.53127e-05	0.451068
maxVal_PaO2_F_horovitz	0.000407131	0.56044
minVal_Leukos_leukozyten	-0.000130486	0.161503
maxVal_Thromb_thrombozyten	9.07939e-05	0.0731463
meanVal_PaO2_F_horovitz	9.21547e-06	0.450374
meanVal_O2_oxsat	-0.0011213	0.947905
age	-0.033546	0.382716
meanVal_RASS_rass	-0.000708272	0.0784314
shiftedLog_dosisIn24h_noradrenalin	0.0130789	0.402766
shiftedLog_maxVal_Lactat_lactat	3.14679e-05	0.249258
shiftedLog_meanVal_Lactat_lactat	-0.00147827	0.252183
maxVal_RASS_rass	0.00376464	0.111111
fluidBalancePeriod	-0.000204719	0.386289
minVal_Mittel_bloodpressure	6.05369e-05	0.396694
firstQuVal_Mittel_bloodpressure	-0.000219032	0.386555
meanVal_Mittel_bloodpressure	-4.29431e-06	0.407488
maxVal_PaO2_F_horovitz	-0.000143947	0.517705
minVal_Leukos_leukozyten	0.00050549	0.218734
maxVal_Thromb_thrombozyten	0.00672625	0.102204
meanVal_PaO2_F_horovitz	0.00107279	0.519303
meanVal_O2_oxsat	-0.0120966	0.93006
age	-4.85423e-05	0.382716
meanVal_RASS_rass	0.0315315	0.0784314
shiftedLog_dosisIn24h_noradrenalin	0.0112953	0.495862
shiftedLog_maxVal_Lactat_lactat	0.000410854	0.224799
shiftedLog_meanVal_Lactat_lactat	-0.000842458	0.217192
maxVal_RASS_rass	0.00808329	0.111111
fluidBalancePeriod	0.00254098	0.428185
minVal_Mittel_bloodpressure	1.9024e-05	0.421488
firstQuVal_Mittel_bloodpressure	0.00137428	0.445378
meanVal_Mittel_bloodpressure	-0.00152267	0.453994
maxVal_PaO2_F_horovitz	0.0101085	0.603175
minVal_Leukos_leukozyten	-0.0015778	0.200823
maxVal_Thromb_thrombozyten	0.0153641	0.139279
meanVal_PaO2_F_horovitz	0.00166727	0.488052
meanVal_O2_oxsat	-3.12556e-05	0.944363
age	0.00208616	0.382716
meanVal_RASS_rass	-0.00109174	0.352941
shiftedLog_dosisIn24h_noradrenalin	0	0.415892
shiftedLog_maxVal_Lactat_lactat	-6.67617e-05	0.282952
shiftedLog_meanVal_Lactat_lactat	-7.48837e-05	0.216942
maxVal_RASS_rass	0	0.666667
fluidBalancePeriod	0.000796999	0.453622
minVal_Mittel_bloodpressure	-2.20364e-05	0.413223
firstQuVal_Mittel_bloodpressure	-0.00164115	0.369748
meanVal_Mittel_bloodpressure	0.000781539	0.365746
maxVal_PaO2_F_horovitz	-2.35165e-05	0.59707
minVal_Leukos_leukozyten	0.00237103	0.209779
maxVal_Thromb_thrombozyten	0.00459678	0.202405
meanVal_PaO2_F_horovitz	0.000172072	0.498304
meanVal_O2_oxsat	2.46083e-05	0.924915
age	-0.00932255	0.382716
meanVal_RASS_rass	-0.00504399	0.752941
shiftedLog_dosisIn24h_noradrenalin	0.00387278	0.44866
shiftedLog_maxVal_Lactat_lactat	-0.000426919	0.323266
shiftedLog_meanVal_Lactat_lactat	0.0035898	0.25478
maxVal_RASS_rass	0.000181885	0.777778
fluidBalancePeriod	0.000200251	0.399462
minVal_Mittel_bloodpressure	0	0.413223
firstQuVal_Mittel_bloodpressure	-5.59424e-05	0.367647
meanVal_Mittel_bloodpressure	1.03278e-05	0.382833
maxVal_PaO2_F_horovitz	0.000372947	0.62149
minVal_Leukos_leukozyten	0.000459375	0.28667
maxVal_Thromb_thrombozyten	-0.00122588	0.315631
meanVal_PaO2_F_horovitz	0.000167282	0.513037
meanVal_O2_oxsat	-0.000120973	0.975542
age	-0.0386723	0.382716
meanVal_RASS_rass	-0.000397656	0.754902
shiftedLog_dosisIn24h_noradrenalin	0.00235132	0.397468
shiftedLog_maxVal_Lactat_lactat	0	0.260862
shiftedLog_meanVal_Lactat_lactat	0.000518206	0.181396
maxVal_RASS_rass	4.57013e-05	0.777778
fluidBalancePeriod	4.03561e-05	0.376081
minVal_Mittel_bloodpressure	-0.00239557	0.413223
firstQuVal_Mittel_bloodpressure	3.26801e-05	0.378151
meanVal_Mittel_bloodpressure	-0.00340035	0.400672
maxVal_PaO2_F_horovitz	-1.29144e-05	0.454212
minVal_Leukos_leukozyten	0.000630849	0.295419
maxVal_Thromb_thrombozyten	-0.000839506	0.38477
meanVal_PaO2_F_horovitz	0.000993355	0.447746
meanVal_O2_oxsat	-0.000257659	0.958646
age	-0.00889931	0.382716
meanVal_RASS_rass	-0.000445103	0.776471
shiftedLog_dosisIn24h_noradrenalin	0.0015168	0.392823
shiftedLog_maxVal_Lactat_lactat	-0.00085036	0.198458
shiftedLog_meanVal_Lactat_lactat	-0.00150983	0.16531
maxVal_RASS_rass	0.000118401	0.777778
fluidBalancePeriod	0.000299029	0.313796
minVal_Mittel_bloodpressure	-0.00250194	0.330579
firstQuVal_Mittel_bloodpressure	-0.000373158	0.352941
meanVal_Mittel_bloodpressure	-0.000354612	0.345387
maxVal_PaO2_F_horovitz	0.000154694	0.73138
minVal_Leukos_leukozyten	0.00389154	0.26526
maxVal_Thromb_thrombozyten	-0.00103946	0.433868
meanVal_PaO2_F_horovitz	0.0014486	0.531751
meanVal_O2_oxsat	-0.000662578	0.951068
age	-0.0133094	0.382716
meanVal_RASS_rass	-7.95837e-06	0.676471
shiftedLog_dosisIn24h_noradrenalin	8.7107e-05	0.403865
shiftedLog_maxVal_Lactat_lactat	-2.71807e-05	0.249258
shiftedLog_meanVal_Lactat_lactat	0.00104192	0.210958
maxVal_RASS_rass	1.05678e-05	0.666667
fluidBalancePeriod	8.19635e-05	0.360326
minVal_Mittel_bloodpressure	-0.00562313	0.413223
firstQuVal_Mittel_bloodpressure	0.000395042	0.344538
meanVal_Mittel_bloodpressure	2.10601e-05	0.332771
maxVal_PaO2_F_horovitz	5.11267e-05	0.73138
minVal_Leukos_leukozyten	4.37479e-05	0.266598
maxVal_Thromb_thrombozyten	-0.00152311	0.45491
meanVal_PaO2_F_horovitz	0.000301193	0.531751
meanVal_O2_oxsat	0	0.94948
age	-0.0123625	0.382716
meanVal_RASS_rass	-0.00711252	0.588235
shiftedLog_dosisIn24h_noradrenalin	0.000902946	0.438479
shiftedLog_maxVal_Lactat_lactat	-2.49887e-05	0.184485
shiftedLog_meanVal_Lactat_lactat	-0.000653378	0.186794
maxVal_RASS_rass	-2.11627e-05	0.555556
fluidBalancePeriod	0.00183564	0.363196
minVal_Mittel_bloodpressure	2.82228e-05	0.421488
firstQuVal_Mittel_bloodpressure	-0.00126152	0.361345
meanVal_Mittel_bloodpressure	3.2235e-05	0.347727
maxVal_PaO2_F_horovitz	3.1683e-06	0.73138
minVal_Leukos_leukozyten	0.000225935	0.217705
maxVal_Thromb_thrombozyten	-0.00233735	0.44489
meanVal_PaO2_F_horovitz	0.000101055	0.531751
meanVal_O2_oxsat	0.000109376	0.901827
age	8.40993e-05	0.382716
meanVal_RASS_rass	-0.00386714	0.509804
shiftedLog_dosisIn24h_noradrenalin	0.00162378	0.44661
shiftedLog_maxVal_Lactat_lactat	-0.000123155	0.224799
shiftedLog_meanVal_Lactat_lactat	0.00664278	0.183646
maxVal_RASS_rass	-0.000747585	0.666667
fluidBalancePeriod	0.000318526	0.415005
minVal_Mittel_bloodpressure	-0.000196392	0.38843
firstQuVal_Mittel_bloodpressure	0.00106674	0.334034
meanVal_Mittel_bloodpressure	0.00014125	0.337276
maxVal_PaO2_F_horovitz	0.000206726	0.73138
minVal_Leukos_leukozyten	0.000204033	0.188883
maxVal_Thromb_thrombozyten	-0.000730946	0.467936
meanVal_PaO2_F_horovitz	0.000141577	0.531751
meanVal_O2_oxsat	-0.000811153	0.893372
age	0.00119148	0.382716
meanVal_RASS_rass	-0.0147896	0.588235
shiftedLog_dosisIn24h_noradrenalin	-4.35118e-05	0.409619
shiftedLog_maxVal_Lactat_lactat	0	0.198458
shiftedLog_meanVal_Lactat_lactat	0.000373556	0.171667
maxVal_RASS_rass	-4.36659e-06	0.555556
fluidBalancePeriod	-1.74091e-05	0.393487
minVal_Mittel_bloodpressure	-0.00399762	0.38843
firstQuVal_Mittel_bloodpressure	-0.000691451	0.336134
meanVal_Mittel_bloodpressure	0.000473925	0.339146
maxVal_PaO2_F_horovitz	-0.000130118	0.60928
minVal_Leukos_leukozyten	8.71565e-05	0.170149
maxVal_Thromb_thrombozyten	-0.000102964	0.42986
meanVal_PaO2_F_horovitz	-0.000236071	0.643142
meanVal_O2_oxsat	-0.000145866	0.934435
age	-0.0263775	0.382716
meanVal_RASS_rass	0.000112085	0.529412
shiftedLog_dosisIn24h_noradrenalin	0.000812925	0.417615
shiftedLog_maxVal_Lactat_lactat	5.98451e-05	0.282952
shiftedLog_meanVal_Lactat_lactat	0.00110625	0.193672
maxVal_RASS_rass	0	0.555556
fluidBalancePeriod	0	0.363187
minVal_Mittel_bloodpressure	0.000256069	0.38843
firstQuVal_Mittel_bloodpressure	3.61378e-05	0.35084
meanVal_Mittel_bloodpressure	0.000130528	0.368425
maxVal_PaO2_F_horovitz	1.09735e-05	0.60928
minVal_Leukos_leukozyten	0.000729879	0.140916
maxVal_Thromb_thrombozyten	-1.39784e-05	0.416834
meanVal_PaO2_F_horovitz	0.000121273	0.643142
meanVal_O2_oxsat	0.000396326	0.889904
age	-6.49706e-05	0.382716
meanVal_RASS_rass	0.00742835	0.421569
shiftedLog_dosisIn24h_noradrenalin	0.00287792	0.438467
shiftedLog_maxVal_Lactat_lactat	0.000403731	0.332644
shiftedLog_meanVal_Lactat_lactat	0.000321941	0.220314
maxVal_RASS_rass	3.27334e-05	0.444444
fluidBalancePeriod	0.00195384	0.428936
minVal_Mittel_bloodpressure	0.00167998	0.305785
firstQuVal_Mittel_bloodpressure	-0.000870888	0.37605
meanVal_Mittel_bloodpressure	1.72224e-05	0.38872
maxVal_PaO2_F_horovitz	1.12157e-05	0.60928
minVal_Leukos_leukozyten	0.000363868	0.126505
maxVal_Thromb_thrombozyten	-0.000130708	0.381764
meanVal_PaO2_F_horovitz	0.00261009	0.643142
meanVal_O2_oxsat	-0.000953957	0.851307
age	-0.00075508	0.382716
meanVal_RASS_rass	-0.00168562	0.588235
shiftedLog_dosisIn24h_noradrenalin	0.000482171	0.414399
shiftedLog_maxVal_Lactat_lactat	-0.00139886	0.303702
shiftedLog_meanVal_Lactat_lactat	4.35556e-05	0.236069
maxVal_RASS_rass	7.67583e-06	0.666667
fluidBalancePeriod	0.000240924	0.383847
minVal_Mittel_bloodpressure	0	0.38843
firstQuVal_Mittel_bloodpressure	0.000236024	0.348739
meanVal_Mittel_bloodpressure	-0.00043443	0.370802
maxVal_PaO2_F_horovitz	-4.20738e-05	0.60928
minVal_Leukos_leukozyten	-2.40475e-05	0.107566
maxVal_Thromb_thrombozyten	-2.14198e-05	0.333667
meanVal_PaO2_F_horovitz	-1.92197e-05	0.643142
meanVal_O2_oxsat	7.32611e-05	0.91486
age	-0.000637665	0.382716
meanVal_RASS_rass	-0.00254956	0.588235
shiftedLog_dosisIn24h_noradrenalin	5.08134e-06	0.256867
shiftedLog_maxVal_Lactat_lactat	1.58795e-05	0.282952
shiftedLog_meanVal_Lactat_lactat	0.000117157	0.163702
maxVal_RASS_rass	-7.40369e-05	0.555556
fluidBalancePeriod	0.00159987	0.356692
minVal_Mittel_bloodpressure	-0.000135236	0.421488
firstQuVal_Mittel_bloodpressure	5.32416e-05	0.369748
meanVal_Mittel_bloodpressure	-0.000125715	0.392791
maxVal_PaO2_F_horovitz	9.31242e-05	0.60928
minVal_Leukos_leukozyten	-8.77592e-06	0.102728
maxVal_Thromb_thrombozyten	-0.00430012	0.292585
meanVal_PaO2_F_horovitz	3.87933e-05	0.643142
meanVal_O2_oxsat	-0.000418428	0.928712
age	-0.00214112	0.382716
meanVal_RASS_rass	-0.105539	0.573529
shiftedLog_dosisIn24h_noradrenalin	0.000113159	0.278956
shiftedLog_maxVal_Lactat_lactat	-1.23526e-05	0.198458
shiftedLog_meanVal_Lactat_lactat	-0.000949817	0.14377
maxVal_RASS_rass	0	0.666667
fluidBalancePeriod	0.000684353	0.356733
minVal_Mittel_bloodpressure	-2.87147e-05	0.438017
firstQuVal_Mittel_bloodpressure	3.84605e-05	0.39916
meanVal_Mittel_bloodpressure	-3.46168e-05	0.42373
maxVal_PaO2_F_horovitz	-3.00144e-06	0.60928
minVal_Leukos_leukozyten	4.63621e-05	0.0975811
maxVal_Thromb_thrombozyten	0.00029988	0.282565
meanVal_PaO2_F_horovitz	-6.0488e-05	0.643142
meanVal_O2_oxsat	4.0106e-07	0.965199
age	0.00474021	0.641975
meanVal_RASS_rass	-0.000306738	0.0441176
shiftedLog_dosisIn24h_noradrenalin	0.0652867	0.704307
shiftedLog_maxVal_Lactat_lactat	0.00174972	0.474494
shiftedLog_meanVal_Lactat_lactat	0.00361011	0.371723
maxVal_RASS_rass	0.00467792	0.111111
fluidBalancePeriod	0.00211173	0.409939
minVal_Mittel_bloodpressure	0.00178114	0.421488
firstQuVal_Mittel_bloodpressure	-0.00549261	0.386555
meanVal_Mittel_bloodpressure	-0.000496616	0.391433
maxVal_PaO2_F_horovitz	0.000225721	0.333857
minVal_Leukos_leukozyten	0.000416232	0.156253
maxVal_Thromb_thrombozyten	0.000607392	0.0891784
meanVal_PaO2_F_horovitz	0.00020774	0.285546
meanVal_O2_oxsat	0.00130899	0.796587
age	0.0933067	0.641975
meanVal_RASS_rass	0.00149395	0.0941176
shiftedLog_dosisIn24h_noradrenalin	0.147776	0.710228
shiftedLog_maxVal_Lactat_lactat	0.0336151	0.699294
shiftedLog_meanVal_Lactat_lactat	0.0279597	0.650756
maxVal_RASS_rass	0	0.222222
fluidBalancePeriod	0.00266689	0.521251
minVal_Mittel_bloodpressure	0.00198638	0.355372
firstQuVal_Mittel_bloodpressure	0.00314596	0.313025
meanVal_Mittel_bloodpressure	0.0141504	0.320779
maxVal_PaO2_F_horovitz	-0.00092146	0.445317
minVal_Leukos_leukozyten	-0.000890206	0.109315
maxVal_Thromb_thrombozyten	0.00324319	0.0811623
meanVal_PaO2_F_horovitz	-0.000118261	0.371917
meanVal_O2_oxsat	-0.00402838	0.916041
age	0.0110553	0.641975
meanVal_RASS_rass	0.0234683	0
shiftedLog_dosisIn24h_noradrenalin	0.0299321	0.641033
shiftedLog_maxVal_Lactat_lactat	0.0590326	0.790554
shiftedLog_meanVal_Lactat_lactat	0.00830617	0.630159
maxVal_RASS_rass	0	0
fluidBalancePeriod	0.00943673	0.422364
minVal_Mittel_bloodpressure	-0.000562347	0.289256
firstQuVal_Mittel_bloodpressure	0.00544409	0.310924
meanVal_Mittel_bloodpressure	0.000252453	0.338395
maxVal_PaO2_F_horovitz	-2.75798e-05	0.70696
minVal_Leukos_leukozyten	-0.000592876	0.103448
maxVal_Thromb_thrombozyten	0.00160865	0.134269
meanVal_PaO2_F_horovitz	0.0001005	0.541373
meanVal_O2_oxsat	0.00154212	0.912242
age	0	0.641975
meanVal_RASS_rass	-0.0275437	0.0213904
shiftedLog_dosisIn24h_noradrenalin	0.0396087	0.571923
shiftedLog_maxVal_Lactat_lactat	0.035433	0.778196
shiftedLog_meanVal_Lactat_lactat	0.00894778	0.62316
maxVal_RASS_rass	0.00157019	0.111111
fluidBalancePeriod	0.000141787	0.374497
minVal_Mittel_bloodpressure	-0.00125991	0.471074
firstQuVal_Mittel_bloodpressure	-0.000802693	0.411765
meanVal_Mittel_bloodpressure	-0.000542659	0.412496
maxVal_PaO2_F_horovitz	0.00026533	0.623234
minVal_Leukos_leukozyten	0.00441499	0.170973
maxVal_Thromb_thrombozyten	0.000443373	0.0751503
meanVal_PaO2_F_horovitz	0.00354194	0.54659
meanVal_O2_oxsat	0.000766633	0.879876
age	0.0381894	0.641975
meanVal_RASS_rass	0.102035	0.117647
shiftedLog_dosisIn24h_noradrenalin	0.00414291	0.475513
shiftedLog_maxVal_Lactat_lactat	0.0188357	0.359328
shiftedLog_meanVal_Lactat_lactat	0.0263932	0.32187
maxVal_RASS_rass	0.00845531	0.111111
fluidBalancePeriod	0	0.274592
minVal_Mittel_bloodpressure	0.0233231	0.31405
firstQuVal_Mittel_bloodpressure	0.000673541	0.420168
meanVal_Mittel_bloodpressure	-0.000164856	0.426363
maxVal_PaO2_F_horovitz	-0.0133318	0.60928
minVal_Leukos_leukozyten	0.00327605	0.228821
maxVal_Thromb_thrombozyten	0.000705166	0.0871743
meanVal_PaO2_F_horovitz	0.0016459	0.551449
meanVal_O2_oxsat	-2.9964e-06	0.873227
age	0.002396	0.641975
meanVal_RASS_rass	0.064299	0.117647
shiftedLog_dosisIn24h_noradrenalin	0.00244724	0.44487
shiftedLog_maxVal_Lactat_lactat	0.000474832	0.260862
shiftedLog_meanVal_Lactat_lactat	0.018086	0.262053
maxVal_RASS_rass	0.00256783	0.111111
fluidBalancePeriod	0.00245582	0.34246
minVal_Mittel_bloodpressure	-0.0222982	0.413223
firstQuVal_Mittel_bloodpressure	-0.00924666	0.420168
meanVal_Mittel_bloodpressure	-0.000549149	0.474106
maxVal_PaO2_F_horovitz	0.000891844	0.603175
minVal_Leukos_leukozyten	-0.0237351	0.198765
maxVal_Thromb_thrombozyten	0.0125879	0.0871743
meanVal_PaO2_F_horovitz	0.0370682	0.524978
meanVal_O2_oxsat	-0.00141566	0.847384
age	0.00142092	0.493827
meanVal_RASS_rass	0.0053981	0
shiftedLog_dosisIn24h_noradrenalin	-0.00913896	0.119431
shiftedLog_maxVal_Lactat_lactat	0	0.122081
shiftedLog_meanVal_Lactat_lactat	-0.000718725	0.10636
maxVal_RASS_rass	0	0
fluidBalancePeriod	0	0.23077
minVal_Mittel_bloodpressure	-0.000874831	0.46281
firstQuVal_Mittel_bloodpressure	-1.72614e-05	0.392857
meanVal_Mittel_bloodpressure	-0.0017453	0.462587
maxVal_PaO2_F_horovitz	0.000309413	0.255311
minVal_Leukos_leukozyten	2.05366e-05	0.0731858
maxVal_Thromb_thrombozyten	-0.0197717	0.651303
meanVal_PaO2_F_horovitz	-0.000789362	0.184272
meanVal_O2_oxsat	7.74162e-05	0.804484
age	0.00110689	0.493827
meanVal_RASS_rass	0.0049857	0
shiftedLog_dosisIn24h_noradrenalin	-0.000139824	0
shiftedLog_maxVal_Lactat_lactat	-0.0625393	0.104525
shiftedLog_meanVal_Lactat_lactat	1.73797e-05	0.11358
maxVal_RASS_rass	0.00228847	0
fluidBalancePeriod	-0.00534743	0.304439
minVal_Mittel_bloodpressure	9.30919e-06	0.495868
firstQuVal_Mittel_bloodpressure	-0.000527181	0.403361
meanVal_Mittel_bloodpressure	0	0.39297
maxVal_PaO2_F_horovitz	-0.000447659	0.315018
minVal_Leukos_leukozyten	-0.00138741	0.0663922
maxVal_Thromb_thrombozyten	-0.000338779	0.50501
meanVal_PaO2_F_horovitz	0.000101378	0.179469
meanVal_O2_oxsat	0.00916221	0.858844
age	0.00109698	0.493827
meanVal_RASS_rass	0	0
shiftedLog_dosisIn24h_noradrenalin	0	0
shiftedLog_maxVal_Lactat_lactat	0	0.0860187
shiftedLog_meanVal_Lactat_lactat	0.000172181	0.0861036
maxVal_RASS_rass	0.00136245	0
fluidBalancePeriod	0	0.275006
minVal_Mittel_bloodpressure	4.11819e-05	0.421488
firstQuVal_Mittel_bloodpressure	-9.15837e-05	0.352941
meanVal_Mittel_bloodpressure	0.0031965	0.352993
maxVal_PaO2_F_horovitz	0.000300471	0.262922
minVal_Leukos_leukozyten	-7.78543e-05	0.0672156
maxVal_Thromb_thrombozyten	0	0.49499
meanVal_PaO2_F_horovitz	-6.37415e-05	0.200777
meanVal_O2_oxsat	0.00118013	0.848143
age	-0.000581917	0.493827
meanVal_RASS_rass	0.00503358	0.0784314
shiftedLog_dosisIn24h_noradrenalin	-3.6243e-05	0
shiftedLog_maxVal_Lactat_lactat	-2.6217e-05	0.104525
shiftedLog_meanVal_Lactat_lactat	-4.80193e-05	0.0852671
maxVal_RASS_rass	9.12383e-06	0.333333
fluidBalancePeriod	0	0.272823
minVal_Mittel_bloodpressure	-0.0480346	0.380165
firstQuVal_Mittel_bloodpressure	2.75399e-05	0.361345
meanVal_Mittel_bloodpressure	-0.000230807	0.389746
maxVal_PaO2_F_horovitz	0	0.381359
minVal_Leukos_leukozyten	-2.0953e-05	0.0601132
maxVal_Thromb_thrombozyten	-0.00145936	0.436874
meanVal_PaO2_F_horovitz	0.000225659	0.274348
meanVal_O2_oxsat	0.00203358	0.902277
age	0	0.493827
meanVal_RASS_rass	0.00141508	0.308824
shiftedLog_dosisIn24h_noradrenalin	7.51084e-06	0.0994093
shiftedLog_maxVal_Lactat_lactat	-6.61932e-06	0.122081
shiftedLog_meanVal_Lactat_lactat	-0.00103292	0.096446
maxVal_RASS_rass	-0.00552578	0.666667
fluidBalancePeriod	0.000691654	0.272567
minVal_Mittel_bloodpressure	0.000341459	0.347107
firstQuVal_Mittel_bloodpressure	-0.00595194	0.453782
meanVal_Mittel_bloodpressure	-0.00135897	0.495121
maxVal_PaO2_F_horovitz	-0.000146069	0.500916
minVal_Leukos_leukozyten	-3.38604e-05	0.0653628
maxVal_Thromb_thrombozyten	-0.00141417	0.422846
meanVal_PaO2_F_horovitz	-0.00176228	0.371424
meanVal_O2_oxsat	-2.4622e-05	0.927485
age	0.00137751	0.493827
meanVal_RASS_rass	-0.000567021	0.627451
shiftedLog_dosisIn24h_noradrenalin	-0.00010237	0
shiftedLog_maxVal_Lactat_lactat	-1.46905e-06	0.211882
shiftedLog_meanVal_Lactat_lactat	1.82883e-05	0.194055
maxVal_RASS_rass	-5.73788e-06	0.777778
fluidBalancePeriod	-1.85063e-05	0.270909
minVal_Mittel_bloodpressure	2.19433e-05	0.61157
firstQuVal_Mittel_bloodpressure	-6.09661e-05	0.621849
meanVal_Mittel_bloodpressure	-0.000165248	0.67183
maxVal_PaO2_F_horovitz	3.84892e-05	0.587912
minVal_Leukos_leukozyten	-3.67535e-06	0.0409676
maxVal_Thromb_thrombozyten	-0.000126796	0.386774
meanVal_PaO2_F_horovitz	-0.000543739	0.490362
meanVal_O2_oxsat	-9.54785e-06	0.974691
age	-0.000274039	0.493827
meanVal_RASS_rass	6.03066e-06	0.564706
shiftedLog_dosisIn24h_noradrenalin	-0.0917443	0
shiftedLog_maxVal_Lactat_lactat	-3.29568e-05	0.211882
shiftedLog_meanVal_Lactat_lactat	-7.05595e-05	0.188544
maxVal_RASS_rass	9.90574e-05	0.777778
fluidBalancePeriod	-0.00870987	0.28716
minVal_Mittel_bloodpressure	2.27915e-05	0.495868
firstQuVal_Mittel_bloodpressure	0.000864291	0.5
meanVal_Mittel_bloodpressure	0	0.604775
maxVal_PaO2_F_horovitz	0.00303169	0.554335
minVal_Leukos_leukozyten	-0.000118743	0.0614514
maxVal_Thromb_thrombozyten	4.07436e-05	0.348697
meanVal_PaO2_F_horovitz	-5.45613e-05	0.503521
meanVal_O2_oxsat	4.91993e-05	0.947148
age	-0.00435134	0.493827
meanVal_RASS_rass	0.0013942	0.496732
shiftedLog_dosisIn24h_noradrenalin	-0.00019856	0
shiftedLog_maxVal_Lactat_lactat	-2.79933e-05	0.198458
shiftedLog_meanVal_Lactat_lactat	3.65474e-06	0.192181
maxVal_RASS_rass	-0.00132269	0.777778
fluidBalancePeriod	-0.00193226	0.306092
minVal_Mittel_bloodpressure	7.68078e-05	0.628099
firstQuVal_Mittel_bloodpressure	-0.000239461	0.588235
meanVal_Mittel_bloodpressure	0.00046662	0.645333
maxVal_PaO2_F_horovitz	-0.000264601	0.603175
minVal_Leukos_leukozyten	-0.000105198	0.062069
maxVal_Thromb_thrombozyten	-0.000345481	0.276553
meanVal_PaO2_F_horovitz	-8.19494e-05	0.574319
meanVal_O2_oxsat	-1.2068e-05	0.964112
age	-0.000649738	0.604938
meanVal_RASS_rass	-0.00922389	0.455882
shiftedLog_dosisIn24h_noradrenalin	-6.68417e-07	0.0820807
shiftedLog_maxVal_Lactat_lactat	-7.91866e-05	0.104525
shiftedLog_meanVal_Lactat_lactat	-0.00146775	0.0823621
maxVal_RASS_rass	1.11528e-05	0.777778
fluidBalancePeriod	-0.000353118	0.321357
minVal_Mittel_bloodpressure	-4.16489e-06	0.413223
firstQuVal_Mittel_bloodpressure	-2.34425e-05	0.386555
meanVal_Mittel_bloodpressure	-0.00012787	0.40763
maxVal_PaO2_F_horovitz	-0.00333338	0.421856
minVal_Leukos_leukozyten	-2.32949e-05	0.08842
maxVal_Thromb_thrombozyten	0.000294225	0.256513
meanVal_PaO2_F_horovitz	4.40751e-05	0.415007
meanVal_O2_oxsat	-9.80681e-05	0.910287
age	0.000218356	0.604938
meanVal_RASS_rass	-0.00601484	0.544118
shiftedLog_dosisIn24h_noradrenalin	0	0
shiftedLog_maxVal_Lactat_lactat	-0.00156023	0.122081
shiftedLog_meanVal_Lactat_lactat	-0.00155919	0.124988
maxVal_RASS_rass	9.40531e-06	0.666667
fluidBalancePeriod	0	0.323719
minVal_Mittel_bloodpressure	-0.0046979	0.438017
firstQuVal_Mittel_bloodpressure	-1.50326e-05	0.453782
meanVal_Mittel_bloodpressure	0.000237777	0.515245
maxVal_PaO2_F_horovitz	8.66231e-06	0.446276
minVal_Leukos_leukozyten	-3.57859e-06	0.0795677
maxVal_Thromb_thrombozyten	-0.000171863	0.287575
meanVal_PaO2_F_horovitz	-4.50436e-05	0.41985
meanVal_O2_oxsat	-0.00191521	0.917132
age	0.00127163	0.604938
meanVal_RASS_rass	0.000934637	0.513369
shiftedLog_dosisIn24h_noradrenalin	-0.00828716	0
shiftedLog_maxVal_Lactat_lactat	-0.000147342	0.104525
shiftedLog_meanVal_Lactat_lactat	0.000135292	0.11658
maxVal_RASS_rass	3.14593e-05	0.666667
fluidBalancePeriod	0.00612786	0.325616
minVal_Mittel_bloodpressure	-0.00546013	0.520661
firstQuVal_Mittel_bloodpressure	-2.31081e-06	0.579832
meanVal_Mittel_bloodpressure	0.000130898	0.621474
maxVal_PaO2_F_horovitz	-0.00198874	0.91453
minVal_Leukos_leukozyten	0	0.083685
maxVal_Thromb_thrombozyten	0	0.376754
meanVal_PaO2_F_horovitz	1.35512e-05	0.546917
meanVal_O2_oxsat	-0.00144346	0.95907
age	0.00120377	0.604938
meanVal_RASS_rass	-0.00682497	0.54902
shiftedLog_dosisIn24h_noradrenalin	-0.000737541	0
shiftedLog_maxVal_Lactat_lactat	0	0.0664548
shiftedLog_meanVal_Lactat_lactat	-0.00209239	0.0533869
maxVal_RASS_rass	3.93836e-05	0.666667
fluidBalancePeriod	-0.040014	0.299251
minVal_Mittel_bloodpressure	-4.13086e-05	0.454545
firstQuVal_Mittel_bloodpressure	-0.000603836	0.478992
meanVal_Mittel_bloodpressure	-0.000747076	0.530786
maxVal_PaO2_F_horovitz	5.77203e-06	0.42674
minVal_Leukos_leukozyten	0.000627875	0.141843
maxVal_Thromb_thrombozyten	-0.000411836	0.497996
meanVal_PaO2_F_horovitz	-0.000255556	0.444002
meanVal_O2_oxsat	-0.0063671	0.931262
age	-0.0523899	0.604938
meanVal_RASS_rass	0	0.575163
shiftedLog_dosisIn24h_noradrenalin	-0.00250937	0
shiftedLog_maxVal_Lactat_lactat	1.36378e-05	0.138781
shiftedLog_meanVal_Lactat_lactat	-0.000248655	0.124384
maxVal_RASS_rass	1.36624e-05	0.777778
fluidBalancePeriod	-0.00220598	0.317381
minVal_Mittel_bloodpressure	0.000283246	0.371901
firstQuVal_Mittel_bloodpressure	-0.000307519	0.478992
meanVal_Mittel_bloodpressure	-3.50118e-05	0.490538
maxVal_PaO2_F_horovitz	0.00716675	0.229396
minVal_Leukos_leukozyten	0.00213358	0.139166
maxVal_Thromb_thrombozyten	-0.00041502	0.558116
meanVal_PaO2_F_horovitz	0.00129827	0.246615
meanVal_O2_oxsat	0	0.929728
age	-0.00267713	0.333333
meanVal_RASS_rass	-0.00165633	0
shiftedLog_dosisIn24h_noradrenalin	0.0219713	0.675484
shiftedLog_maxVal_Lactat_lactat	-0.000113093	0.224799
shiftedLog_meanVal_Lactat_lactat	0.00236	0.222636
maxVal_RASS_rass	0.00128946	0
fluidBalancePeriod	0.00226634	0.462848
minVal_Mittel_bloodpressure	0	0.363636
firstQuVal_Mittel_bloodpressure	0.00012614	0.336134
meanVal_Mittel_bloodpressure	-0.00205188	0.350887
maxVal_PaO2_F_horovitz	-0.00153274	0.324961
minVal_Leukos_leukozyten	0.0096533	0.218631
maxVal_Thromb_thrombozyten	0.00692749	0.217435
meanVal_PaO2_F_horovitz	-0.00631456	0.264944
meanVal_O2_oxsat	-0.00257551	0.770193
age	-0.00576164	0.333333
meanVal_RASS_rass	-0.00192302	0
shiftedLog_dosisIn24h_noradrenalin	0.00481997	0.634248
shiftedLog_maxVal_Lactat_lactat	-0.000290945	0.198458
shiftedLog_meanVal_Lactat_lactat	0.000122693	0.196952
maxVal_RASS_rass	0.00663888	0
fluidBalancePeriod	-0.000661995	0.372231
minVal_Mittel_bloodpressure	0	0.413223
firstQuVal_Mittel_bloodpressure	0.00244816	0.344538
meanVal_Mittel_bloodpressure	-0.000243843	0.365567
maxVal_PaO2_F_horovitz	-0.0205006	0.332287
minVal_Leukos_leukozyten	0.00865324	0.313227
maxVal_Thromb_thrombozyten	-3.92528e-06	0.194389
meanVal_PaO2_F_horovitz	-0.00829431	0.246412
meanVal_O2_oxsat	0.000938892	0.719642
age	-0.00292098	0.333333
meanVal_RASS_rass	0.0268413	0
shiftedLog_dosisIn24h_noradrenalin	0.000282618	0.549752
shiftedLog_maxVal_Lactat_lactat	0.000293063	0.184485
shiftedLog_meanVal_Lactat_lactat	2.10549e-05	0.192613
maxVal_RASS_rass	0	0
fluidBalancePeriod	-9.4761e-05	0.327303
minVal_Mittel_bloodpressure	-8.63754e-05	0.446281
firstQuVal_Mittel_bloodpressure	0	0.352941
meanVal_Mittel_bloodpressure	0.00206232	0.375921
maxVal_PaO2_F_horovitz	0.0376785	0.289901
minVal_Leukos_leukozyten	0.011278	0.29439
maxVal_Thromb_thrombozyten	0.0232528	0.157315
meanVal_PaO2_F_horovitz	0.000533914	0.215053
meanVal_O2_oxsat	0.0103503	0.774892
age	-0.0456995	0.333333
meanVal_RASS_rass	-0.0001894	0.0504202
shiftedLog_dosisIn24h_noradrenalin	0.0147046	0.545457
shiftedLog_maxVal_Lactat_lactat	0	0.184485
shiftedLog_meanVal_Lactat_lactat	0.000229814	0.170089
maxVal_RASS_rass	0	0.111111
fluidBalancePeriod	-0.000338287	0.257153
minVal_Mittel_bloodpressure	-0.0321821	0.404959
firstQuVal_Mittel_bloodpressure	9.45231e-05	0.355042
meanVal_Mittel_bloodpressure	-0.000937653	0.373354
maxVal_PaO2_F_horovitz	-0.00115603	0.250916
minVal_Leukos_leukozyten	0.00302174	0.20247
maxVal_Thromb_thrombozyten	0.00019365	0.146293
meanVal_PaO2_F_horovitz	0.000219413	0.232146
meanVal_O2_oxsat	0.00120921	0.812167
age	-0.0316436	0.333333
meanVal_RASS_rass	0.00836913	0.0735294
shiftedLog_dosisIn24h_noradrenalin	-0.000210632	0.499265
shiftedLog_maxVal_Lactat_lactat	6.81985e-05	0.138781
shiftedLog_meanVal_Lactat_lactat	-0.0025874	0.14086
maxVal_RASS_rass	0.00525269	0.111111
fluidBalancePeriod	-0.000326067	0.293456
minVal_Mittel_bloodpressure	-0.00746629	0.46281
firstQuVal_Mittel_bloodpressure	-0.00178536	0.403361
meanVal_Mittel_bloodpressure	0	0.440434
maxVal_PaO2_F_horovitz	0	0.373219
minVal_Leukos_leukozyten	0.00289632	0.177663
maxVal_Thromb_thrombozyten	0.000520263	0.149299
meanVal_PaO2_F_horovitz	0.000409476	0.299213
meanVal_O2_oxsat	0.000539986	0.895994
age	-0.00665442	0.333333
meanVal_RASS_rass	-0.000152843	0.10084
shiftedLog_dosisIn24h_noradrenalin	0.000565934	0.283226
shiftedLog_maxVal_Lactat_lactat	-6.83221e-05	0.184485
shiftedLog_meanVal_Lactat_lactat	-7.04722e-05	0.149107
maxVal_RASS_rass	0.0031967	0.111111
fluidBalancePeriod	0.000281196	0.253211
minVal_Mittel_bloodpressure	0.000226299	0.363636
firstQuVal_Mittel_bloodpressure	0.000140116	0.367647
meanVal_Mittel_bloodpressure	-0.000925364	0.389634
maxVal_PaO2_F_horovitz	-0.00265731	0.448718
minVal_Leukos_leukozyten	0.000966025	0.159135
maxVal_Thromb_thrombozyten	-3.13145e-05	0.152305
meanVal_PaO2_F_horovitz	-3.8247e-05	0.364781
meanVal_O2_oxsat	6.83542e-05	0.836872
age	-0.00546615	0.333333
meanVal_RASS_rass	0.298653	0.0294118
shiftedLog_dosisIn24h_noradrenalin	0.00905653	0.418947
shiftedLog_maxVal_Lactat_lactat	0.000254068	0.260862
shiftedLog_meanVal_Lactat_lactat	0.00111681	0.189004
maxVal_RASS_rass	0.00286717	0.111111
fluidBalancePeriod	0.000699434	0.480672
minVal_Mittel_bloodpressure	-9.14942e-05	0.347107
firstQuVal_Mittel_bloodpressure	-9.70675e-06	0.35084
meanVal_Mittel_bloodpressure	-0.00891084	0.424861
maxVal_PaO2_F_horovitz	-0.00104494	0.479243
minVal_Leukos_leukozyten	0.000351603	0.187133
maxVal_Thromb_thrombozyten	-0.000543365	0.191383
meanVal_PaO2_F_horovitz	-0.0080384	0.429061
meanVal_O2_oxsat	-4.6736e-05	0.946217
age	0	0.333333
meanVal_RASS_rass	0.00402823	0.137255
shiftedLog_dosisIn24h_noradrenalin	1.13022e-05	0.0797271
shiftedLog_maxVal_Lactat_lactat	-0.00016692	0.104525
shiftedLog_meanVal_Lactat_lactat	-0.000726844	0.109538
maxVal_RASS_rass	0	0.222222
fluidBalancePeriod	0.000602495	0.284904
minVal_Mittel_bloodpressure	-0.000623864	0.380165
firstQuVal_Mittel_bloodpressure	-0.00465439	0.369748
meanVal_Mittel_bloodpressure	0	0.419657
maxVal_PaO2_F_horovitz	-0.00254343	0.539508
minVal_Leukos_leukozyten	0.000286558	0.138755
maxVal_Thromb_thrombozyten	-0.000536135	0.128257
meanVal_PaO2_F_horovitz	-0.00198538	0.435171
meanVal_O2_oxsat	-4.35835e-05	0.936822
age	-0.000392905	0.333333
meanVal_RASS_rass	0.0845408	0.169935
shiftedLog_dosisIn24h_noradrenalin	-0.00335061	0.0488457
shiftedLog_maxVal_Lactat_lactat	0	0.198458
shiftedLog_meanVal_Lactat_lactat	-0.00132205	0.153885
maxVal_RASS_rass	0.00038077	0.222222
fluidBalancePeriod	0.000679769	0.381691
minVal_Mittel_bloodpressure	-0.000256045	0.438017
firstQuVal_Mittel_bloodpressure	5.27494e-05	0.447479
meanVal_Mittel_bloodpressure	0.000421233	0.520277
maxVal_PaO2_F_horovitz	0.000396086	0.70696
minVal_Leukos_leukozyten	2.82882e-05	0.144004
maxVal_Thromb_thrombozyten	0.000165588	0.142285
meanVal_PaO2_F_horovitz	0.000453538	0.476274
meanVal_O2_oxsat	6.15081e-05	0.956188
age	-0.118266	0.333333
meanVal_RASS_rass	0.0111045	0.117647
shiftedLog_dosisIn24h_noradrenalin	0	0
shiftedLog_maxVal_Lactat_lactat	0	0.154703
shiftedLog_meanVal_Lactat_lactat	-0.0215511	0.153885
maxVal_RASS_rass	0	0.111111
fluidBalancePeriod	-0.00361382	0.297297
minVal_Mittel_bloodpressure	-3.68728e-05	0.413223
firstQuVal_Mittel_bloodpressure	0.0051784	0.605042
meanVal_Mittel_bloodpressure	0.000624711	0.610138
maxVal_PaO2_F_horovitz	-0.00151059	0.518577
minVal_Leukos_leukozyten	0.000242788	0.15193
maxVal_Thromb_thrombozyten	0.00291806	0.172345
meanVal_PaO2_F_horovitz	-0.0015037	0.414744
meanVal_O2_oxsat	1.68504e-05	0.932508
age	0.00101819	0.333333
meanVal_RASS_rass	2.25388e-05	0.268908
shiftedLog_dosisIn24h_noradrenalin	0	0
shiftedLog_maxVal_Lactat_lactat	1.77217e-05	0.138781
shiftedLog_meanVal_Lactat_lactat	-0.00136421	0.151106
maxVal_RASS_rass	-0.000753051	0.444444
fluidBalancePeriod	-0.0013166	0.273555
minVal_Mittel_bloodpressure	9.59632e-05	0.677686
firstQuVal_Mittel_bloodpressure	-0.000482783	0.630252
meanVal_Mittel_bloodpressure	0.0871577	0.639004
maxVal_PaO2_F_horovitz	0.000112649	0.52381
minVal_Leukos_leukozyten	0.00103313	0.127432
maxVal_Thromb_thrombozyten	0.000834956	0.189379
meanVal_PaO2_F_horovitz	-3.59376e-06	0.418547
meanVal_O2_oxsat	-0.000390984	0.959447
age	-0.00362714	0.333333
meanVal_RASS_rass	-0.00910691	0.470588
shiftedLog_dosisIn24h_noradrenalin	-0.000425901	0
shiftedLog_maxVal_Lactat_lactat	0	0.154703
shiftedLog_meanVal_Lactat_lactat	9.58231e-05	0.153885
maxVal_RASS_rass	0	0.555556
fluidBalancePeriod	-3.24584e-05	0.25923
minVal_Mittel_bloodpressure	-3.15089e-05	0.628099
firstQuVal_Mittel_bloodpressure	-0.000106082	0.621849
meanVal_Mittel_bloodpressure	0.000303371	0.646647
maxVal_PaO2_F_horovitz	0.000176062	0.652015
minVal_Leukos_leukozyten	0.000738294	0.113845
maxVal_Thromb_thrombozyten	4.08408e-05	0.212425
meanVal_PaO2_F_horovitz	-3.67348e-06	0.499867
meanVal_O2_oxsat	-0.000610023	0.966465
age	-0.00048203	0.333333
meanVal_RASS_rass	0.0010466	0.470588
shiftedLog_dosisIn24h_noradrenalin	-0.00118414	0
shiftedLog_maxVal_Lactat_lactat	-3.20567e-05	0.154703
shiftedLog_meanVal_Lactat_lactat	0.000123599	0.172513
maxVal_RASS_rass	-0.000104856	0.444444
fluidBalancePeriod	0.000111936	0.288129
minVal_Mittel_bloodpressure	-8.6155e-05	0.61157
firstQuVal_Mittel_bloodpressure	7.56464e-05	0.569328
meanVal_Mittel_bloodpressure	0.000183918	0.602093
maxVal_PaO2_F_horovitz	5.94264e-05	0.80464
minVal_Leukos_leukozyten	0.00248824	0.117653
maxVal_Thromb_thrombozyten	0.000212318	0.242485
meanVal_PaO2_F_horovitz	0.000178048	0.472218
meanVal_O2_oxsat	0	0.957146
age	0.000530247	0.333333
meanVal_RASS_rass	0.000856116	0.514706
shiftedLog_dosisIn24h_noradrenalin	-0.000129389	0
shiftedLog_maxVal_Lactat_lactat	0	0.211882
shiftedLog_meanVal_Lactat_lactat	0.000209821	0.191152
maxVal_RASS_rass	0	0.555556
fluidBalancePeriod	-3.02023e-05	0.259793
minVal_Mittel_bloodpressure	3.57017e-06	0.619835
firstQuVal_Mittel_bloodpressure	0.0016353	0.554622
meanVal_Mittel_bloodpressure	-0.000991108	0.5626
maxVal_PaO2_F_horovitz	-0.00376184	0.603175
minVal_Leukos_leukozyten	0.000294717	0.0946989
maxVal_Thromb_thrombozyten	8.23164e-05	0.270541
meanVal_PaO2_F_horovitz	-0.000228136	0.448356
meanVal_O2_oxsat	-0.000475481	0.957114
age	-0.000205105	0.333333
meanVal_RASS_rass	-0.00704214	0.470588
shiftedLog_dosisIn24h_noradrenalin	0	0
shiftedLog_maxVal_Lactat_lactat	0	0.138781
shiftedLog_meanVal_Lactat_lactat	6.32787e-05	0.161185
maxVal_RASS_rass	0	0.444444
fluidBalancePeriod	-0.000542061	0.264892
minVal_Mittel_bloodpressure	-5.9526e-05	0.545455
firstQuVal_Mittel_bloodpressure	-0.000173778	0.512605
meanVal_Mittel_bloodpressure	-0.000392236	0.535723
maxVal_PaO2_F_horovitz	-0.000255739	0.639805
minVal_Leukos_leukozyten	9.43969e-05	0.0708183
maxVal_Thromb_thrombozyten	-0.000512289	0.245491
meanVal_PaO2_F_horovitz	0.000132202	0.465987
meanVal_O2_oxsat	-0.000574636	0.964883
age	0.00110555	0.333333
meanVal_RASS_rass	-0.000436744	0.588235
shiftedLog_dosisIn24h_noradrenalin	-0.0187073	0
shiftedLog_maxVal_Lactat_lactat	0	0.122081
shiftedLog_meanVal_Lactat_lactat	-0.000125367	0.127994
maxVal_RASS_rass	-0.000633764	0.555556
fluidBalancePeriod	7.68947e-06	0.317489
minVal_Mittel_bloodpressure	7.8712e-06	0.61157
firstQuVal_Mittel_bloodpressure	0.00139187	0.571429
meanVal_Mittel_bloodpressure	0.00261681	0.588563
maxVal_PaO2_F_horovitz	0.00427236	0.59707
minVal_Leukos_leukozyten	-1.32849e-05	0.0881112
maxVal_Thromb_thrombozyten	-6.10415e-05	0.266533
meanVal_PaO2_F_horovitz	0.000477219	0.533153
meanVal_O2_oxsat	0	0.970506
age	-0.000779223	0.333333
meanVal_RASS_rass	-0.00322058	0.568627
shiftedLog_dosisIn24h_noradrenalin	-0.00636005	0
shiftedLog_maxVal_Lactat_lactat	0.00335659	0.169918
shiftedLog_meanVal_Lactat_lactat	0.000660052	0.149708
maxVal_RASS_rass	-0.000162102	0.555556
fluidBalancePeriod	-0.00269844	0.311173
minVal_Mittel_bloodpressure	-2.28178e-05	0.528926
firstQuVal_Mittel_bloodpressure	4.40383e-05	0.52521
meanVal_Mittel_bloodpressure	-7.21198e-05	0.584541
maxVal_PaO2_F_horovitz	3.53502e-05	0.59707
minVal_Leukos_leukozyten	-0.000739153	0.0928461
maxVal_Thromb_thrombozyten	0.000430327	0.258517
meanVal_PaO2_F_horovitz	0.004572	0.533153
meanVal_O2_oxsat	-5.79893e-05	0.927781
age	0.0483192	0.654321
meanVal_RASS_rass	0.000352799	0.558824
shiftedLog_dosisIn24h_noradrenalin	-0.00559981	0.283176
shiftedLog_maxVal_Lactat_lactat	-3.85227e-05	0.122081
shiftedLog_meanVal_Lactat_lactat	-0.000571034	0.121193
maxVal_RASS_rass	0	0.555556
fluidBalancePeriod	5.85326e-05	0.329329
minVal_Mittel_bloodpressure	0.000163681	0.380165
firstQuVal_Mittel_bloodpressure	9.60651e-05	0.382353
meanVal_Mittel_bloodpressure	0.000227949	0.38597
maxVal_PaO2_F_horovitz	-0.000260814	0.86569
minVal_Leukos_leukozyten	1.06611e-05	0.0788471
maxVal_Thromb_thrombozyten	0.0007896	0.273547
meanVal_PaO2_F_horovitz	-0.00151094	0.702315
meanVal_O2_oxsat	0.00074899	0.988729
age	0.000400188	0.654321
meanVal_RASS_rass	-0.0298347	0.573529
shiftedLog_dosisIn24h_noradrenalin	-0.00164461	0
shiftedLog_maxVal_Lactat_lactat	-1.44767e-05	0.138781
shiftedLog_meanVal_Lactat_lactat	-0.00239881	0.13685
maxVal_RASS_rass	0	0.555556
fluidBalancePeriod	0.000265316	0.321761
minVal_Mittel_bloodpressure	7.11514e-05	0.421488
firstQuVal_Mittel_bloodpressure	2.89908e-05	0.394958
meanVal_Mittel_bloodpressure	1.66443e-05	0.40609
maxVal_PaO2_F_horovitz	-0.000345904	0.847375
minVal_Leukos_leukozyten	-0.000105932	0.0731858
maxVal_Thromb_thrombozyten	-1.78648e-06	0.272545
meanVal_PaO2_F_horovitz	0.00102819	0.633902
meanVal_O2_oxsat	-0.00107343	0.975778
age	0.00452702	0.654321
meanVal_RASS_rass	0.00105616	0.462745
shiftedLog_dosisIn24h_noradrenalin	0	0
shiftedLog_maxVal_Lactat_lactat	-2.37462e-05	0.184485
shiftedLog_meanVal_Lactat_lactat	-0.00139113	0.142626
maxVal_RASS_rass	-7.89241e-06	0.666667
fluidBalancePeriod	7.73855e-05	0.311544
minVal_Mittel_bloodpressure	-0.00071762	0.421488
firstQuVal_Mittel_bloodpressure	2.9561e-05	0.361345
meanVal_Mittel_bloodpressure	-0.000641091	0.389586
maxVal_PaO2_F_horovitz	0.000222583	0.566545
minVal_Leukos_leukozyten	-0.000437725	0.0834792
maxVal_Thromb_thrombozyten	-0.00198812	0.308617
meanVal_PaO2_F_horovitz	0.00467411	0.556795
meanVal_O2_oxsat	-0.00114426	0.96253
age	0.02628	0.604938
meanVal_RASS_rass	0.0258925	0.308824
shiftedLog_dosisIn24h_noradrenalin	0	0
shiftedLog_maxVal_Lactat_lactat	0.000175852	0.169918
shiftedLog_meanVal_Lactat_lactat	0.000399557	0.15719
maxVal_RASS_rass	-0.0111722	0.444444
fluidBalancePeriod	-0.00217047	0.33714
minVal_Mittel_bloodpressure	0.000459846	0.380165
firstQuVal_Mittel_bloodpressure	0.00143087	0.310924
meanVal_Mittel_bloodpressure	0.000297431	0.30885
maxVal_PaO2_F_horovitz	-0.00123214	0.52381
minVal_Leukos_leukozyten	-0.00700696	0.104683
maxVal_Thromb_thrombozyten	-0.000449331	0.209419
meanVal_PaO2_F_horovitz	0.00066677	0.487158
meanVal_O2_oxsat	6.8477e-05	0.951394
age	-0.00325476	0.604938
meanVal_RASS_rass	-0.0187023	0.601307
shiftedLog_dosisIn24h_noradrenalin	0	0.119127
shiftedLog_maxVal_Lactat_lactat	0	0.237247
shiftedLog_meanVal_Lactat_lactat	-0.000514885	0.149325
maxVal_RASS_rass	-0.00292129	0.888889
fluidBalancePeriod	0	0.300227
minVal_Mittel_bloodpressure	0.00467401	0.214876
firstQuVal_Mittel_bloodpressure	0.0017073	0.281513
meanVal_Mittel_bloodpressure	7.25075e-05	0.323271
maxVal_PaO2_F_horovitz	-8.81981e-05	0.459707
minVal_Leukos_leukozyten	-0.00176776	0.104683
maxVal_Thromb_thrombozyten	0.000537527	0.209419
meanVal_PaO2_F_horovitz	0.00033615	0.487016
meanVal_O2_oxsat	-0.000104394	0.948887
age	-0.0121307	0.604938
meanVal_RASS_rass	0.00201371	0.470588
shiftedLog_dosisIn24h_noradrenalin	-9.66435e-05	0
shiftedLog_maxVal_Lactat_lactat	0.000111899	0.211882
shiftedLog_meanVal_Lactat_lactat	-0.000544226	0.114769
maxVal_RASS_rass	0	0.666667
fluidBalancePeriod	0.000538426	0.318885
minVal_Mittel_bloodpressure	0.0010103	0.380165
firstQuVal_Mittel_bloodpressure	-1.43129e-06	0.378151
meanVal_Mittel_bloodpressure	1.57249e-05	0.393686
maxVal_PaO2_F_horovitz	-0.00608213	0.459707
minVal_Leukos_leukozyten	-0.0078345	0.104683
maxVal_Thromb_thrombozyten	0.000750539	0.209419
meanVal_PaO2_F_horovitz	0.000203068	0.487016
meanVal_O2_oxsat	2.22906e-06	0.986291
age	0.0236569	0.740741
meanVal_RASS_rass	0.0110783	0.376471
shiftedLog_dosisIn24h_noradrenalin	0.00241955	0.32207
shiftedLog_maxVal_Lactat_lactat	0	0.138781
shiftedLog_meanVal_Lactat_lactat	-0.012027	0.146893
maxVal_RASS_rass	-0.000187098	0.666667
fluidBalancePeriod	-7.66117e-05	0.278748
minVal_Mittel_bloodpressure	-2.93253e-05	0.471074
firstQuVal_Mittel_bloodpressure	-0.0031741	0.420168
meanVal_Mittel_bloodpressure	-1.84407e-05	0.437747
maxVal_PaO2_F_horovitz	-0.000120859	0.675563
minVal_Leukos_leukozyten	0.000138904	0.260525
maxVal_Thromb_thrombozyten	-2.97347e-05	0.127255
meanVal_PaO2_F_horovitz	0.00062051	0.622067
meanVal_O2_oxsat	-0.0495579	0.95753
age	0.0006747	0.740741
meanVal_RASS_rass	-0.0047613	0.406417
shiftedLog_dosisIn24h_noradrenalin	-8.91824e-05	0.208779
shiftedLog_maxVal_Lactat_lactat	0	0.184485
shiftedLog_meanVal_Lactat_lactat	0.000107219	0.174019
maxVal_RASS_rass	0	0.666667
fluidBalancePeriod	-0.00888847	0.261635
minVal_Mittel_bloodpressure	-0.000308091	0.46281
firstQuVal_Mittel_bloodpressure	3.50446e-06	0.470588
meanVal_Mittel_bloodpressure	-2.29303e-05	0.460315
maxVal_PaO2_F_horovitz	0.000136291	0.932845
minVal_Leukos_leukozyten	0.000629181	0.206691
maxVal_Thromb_thrombozyten	0.00473516	0.159319
meanVal_PaO2_F_horovitz	-0.000291372	0.722949
meanVal_O2_oxsat	5.89039e-05	0.962036
age	0.00268481	0.740741
meanVal_RASS_rass	0.00950708	0.4
shiftedLog_dosisIn24h_noradrenalin	0.000225305	0.181005
shiftedLog_maxVal_Lactat_lactat	1.88279e-05	0.154703
shiftedLog_meanVal_Lactat_lactat	2.77857e-05	0.13685
maxVal_RASS_rass	-0.00204022	0.555556
fluidBalancePeriod	-0.00121097	0.274133
minVal_Mittel_bloodpressure	0.00420815	0.305785
firstQuVal_Mittel_bloodpressure	0.00206517	0.420168
meanVal_Mittel_bloodpressure	-0.000867718	0.439359
maxVal_PaO2_F_horovitz	-0.00236075	0.8779
minVal_Leukos_leukozyten	0.000965217	0.130726
maxVal_Thromb_thrombozyten	0.000596863	0.167335
meanVal_PaO2_F_horovitz	-0.00274007	0.748287
meanVal_O2_oxsat	-0.0190383	0.976017
age	0.00086321	0.740741
meanVal_RASS_rass	0.00203259	0.514706
shiftedLog_dosisIn24h_noradrenalin	6.75253e-05	0.246525
shiftedLog_maxVal_Lactat_lactat	-0.000204504	0.104525
shiftedLog_meanVal_Lactat_lactat	-0.00285704	0.0949913
maxVal_RASS_rass	-0.00498099	0.555556
fluidBalancePeriod	0.000172758	0.312535
minVal_Mittel_bloodpressure	8.05701e-05	0.479339
firstQuVal_Mittel_bloodpressure	5.5275e-06	0.436975
meanVal_Mittel_bloodpressure	-1.39577e-05	0.464469
maxVal_PaO2_F_horovitz	0.00234825	0.71917
minVal_Leukos_leukozyten	0.0240412	0.13227
maxVal_Thromb_thrombozyten	0.00152212	0.177355
meanVal_PaO2_F_horovitz	-6.98023e-05	0.690935
meanVal_O2_oxsat	0	0.976075
age	0.0192831	0.740741
meanVal_RASS_rass	0.00134708	0.505882
shiftedLog_dosisIn24h_noradrenalin	4.95602e-05	0.270253
shiftedLog_maxVal_Lactat_lactat	3.73762e-05	0.169918
shiftedLog_meanVal_Lactat_lactat	-0.00278122	0.116044
maxVal_RASS_rass	-0.00214092	0.555556
fluidBalancePeriod	-0.00397722	0.337226
minVal_Mittel_bloodpressure	-0.0015209	0.421488
firstQuVal_Mittel_bloodpressure	0.000370863	0.445378
meanVal_Mittel_bloodpressure	-0.000905917	0.501123
maxVal_PaO2_F_horovitz	0.00173051	0.65812
minVal_Leukos_leukozyten	-6.99143e-06	0.10911
maxVal_Thromb_thrombozyten	0.000755385	0.153307
meanVal_PaO2_F_horovitz	0.000220234	0.645691
meanVal_O2_oxsat	0	0.954714
age	-0.0004002	0.740741
meanVal_RASS_rass	-0.00363125	0.403361
shiftedLog_dosisIn24h_noradrenalin	0.000970562	0.360349
shiftedLog_maxVal_Lactat_lactat	-0.000127118	0.138781
shiftedLog_meanVal_Lactat_lactat	-0.00583207	0.0927305
maxVal_RASS_rass	-0.00583904	0.444444
fluidBalancePeriod	-0.0136652	0.304359
minVal_Mittel_bloodpressure	-4.97159e-05	0.471074
firstQuVal_Mittel_bloodpressure	-0.000698314	0.411765
meanVal_Mittel_bloodpressure	-7.91945e-05	0.425926
maxVal_PaO2_F_horovitz	0	0.69475
minVal_Leukos_leukozyten	0	0.132578
maxVal_Thromb_thrombozyten	4.00193e-05	0.194389
meanVal_PaO2_F_horovitz	0.000988797	0.64362
meanVal_O2_oxsat	-0.000364402	0.965595
age	0.00263296	0.740741
meanVal_RASS_rass	-0.0168539	0.54902
shiftedLog_dosisIn24h_noradrenalin	0.000109184	0.268436
shiftedLog_maxVal_Lactat_lactat	0	0.154703
shiftedLog_meanVal_Lactat_lactat	-0.0014863	0.112686
maxVal_RASS_rass	7.4649e-05	0.666667
fluidBalancePeriod	0	0.284037
minVal_Mittel_bloodpressure	0.000497581	0.479339
firstQuVal_Mittel_bloodpressure	0.000473343	0.436975
meanVal_Mittel_bloodpressure	0	0.467567
maxVal_PaO2_F_horovitz	0.00611367	0.688645
minVal_Leukos_leukozyten	-1.11288e-05	0.147401
maxVal_Thromb_thrombozyten	0.000652672	0.220441
meanVal_PaO2_F_horovitz	-9.22296e-05	0.675004
meanVal_O2_oxsat	-0.00287171	0.963771
age	-7.76865e-05	0.740741
meanVal_RASS_rass	-0.00945204	0.571429
shiftedLog_dosisIn24h_noradrenalin	-0.0311141	0.256984
shiftedLog_maxVal_Lactat_lactat	0	0.104525
shiftedLog_meanVal_Lactat_lactat	-1.70997e-05	0.0953724
maxVal_RASS_rass	0	0.555556
fluidBalancePeriod	-0.00134014	0.302175
minVal_Mittel_bloodpressure	0.00102339	0.355372
firstQuVal_Mittel_bloodpressure	0.000423158	0.462185
meanVal_Mittel_bloodpressure	-2.42642e-06	0.488972
maxVal_PaO2_F_horovitz	0.000496352	0.725275
minVal_Leukos_leukozyten	0.00127884	0.121565
maxVal_Thromb_thrombozyten	0.00135997	0.204409
meanVal_PaO2_F_horovitz	0.000244557	0.642434
meanVal_O2_oxsat	-0.000592127	0.956284
age	9.58482e-05	0.740741
meanVal_RASS_rass	-0.0371739	0.627451
shiftedLog_dosisIn24h_noradrenalin	0.000642378	0.291932
shiftedLog_maxVal_Lactat_lactat	0	0.0664548
shiftedLog_meanVal_Lactat_lactat	0.000126449	0.0737935
maxVal_RASS_rass	0	0.666667
fluidBalancePeriod	0.000632068	0.34099
minVal_Mittel_bloodpressure	5.83484e-07	0.46281
firstQuVal_Mittel_bloodpressure	0.000568397	0.451681
meanVal_Mittel_bloodpressure	-0.000129768	0.480505
maxVal_PaO2_F_horovitz	5.95502e-05	0.64591
minVal_Leukos_leukozyten	0.000390924	0.119197
maxVal_Thromb_thrombozyten	-0.000126629	0.252505
meanVal_PaO2_F_horovitz	-3.03231e-06	0.614466
meanVal_O2_oxsat	-5.71546e-06	0.967927
age	0.0213781	0.740741
meanVal_RASS_rass	-0.0102232	0.447059
shiftedLog_dosisIn24h_noradrenalin	0.00112055	0.310407
shiftedLog_maxVal_Lactat_lactat	-0.00872167	0.0860187
shiftedLog_meanVal_Lactat_lactat	-0.00155388	0.0879782
maxVal_RASS_rass	0	0.444444
fluidBalancePeriod	-0.0042377	0.31081
minVal_Mittel_bloodpressure	0	0.413223
firstQuVal_Mittel_bloodpressure	-4.1594e-05	0.428571
meanVal_Mittel_bloodpressure	-7.97413e-05	0.454404
maxVal_PaO2_F_horovitz	0.00981253	0.70696
minVal_Leukos_leukozyten	0.00141537	0.115697
maxVal_Thromb_thrombozyten	-0.000302444	0.254509
meanVal_PaO2_F_horovitz	-0.0013728	0.514524
meanVal_O2_oxsat	-0.00343927	0.946217
age	0.0142497	0.740741
meanVal_RASS_rass	0.00311397	0.256684
shiftedLog_dosisIn24h_noradrenalin	-0.0104314	0.302844
shiftedLog_maxVal_Lactat_lactat	-0.00049964	0.0664548
shiftedLog_meanVal_Lactat_lactat	-0.000554601	0.0815028
maxVal_RASS_rass	-3.33929e-05	0.444444
fluidBalancePeriod	-0.00648607	0.242272
minVal_Mittel_bloodpressure	-0.000115194	0.479339
firstQuVal_Mittel_bloodpressure	-0.000386958	0.432773
meanVal_Mittel_bloodpressure	-9.73425e-05	0.460661
maxVal_PaO2_F_horovitz	-3.42582e-06	0.774115
minVal_Leukos_leukozyten	0.00584872	0.120124
maxVal_Thromb_thrombozyten	-0.00161304	0.285571
meanVal_PaO2_F_horovitz	0.00033946	0.61574
meanVal_O2_oxsat	-2.91335e-05	0.969226
age	0.00401702	0.740741
meanVal_RASS_rass	0.00662796	0.320856
shiftedLog_dosisIn24h_noradrenalin	0.00134415	0.322396
shiftedLog_maxVal_Lactat_lactat	0.000122037	0.104525
shiftedLog_meanVal_Lactat_lactat	-0.00245818	0.0933349
maxVal_RASS_rass	-0.00044831	0.444444
fluidBalancePeriod	-0.0227105	0.304665
minVal_Mittel_bloodpressure	-0.000820362	0.404959
firstQuVal_Mittel_bloodpressure	-0.000308451	0.411765
meanVal_Mittel_bloodpressure	-0.000657434	0.424851
maxVal_PaO2_F_horovitz	-0.0017363	0.81685
minVal_Leukos_leukozyten	-0.000614812	0.112506
maxVal_Thromb_thrombozyten	-0.000190263	0.278557
meanVal_PaO2_F_horovitz	0.000106967	0.714655
meanVal_O2_oxsat	-0.0107556	0.978046
age	0.00181732	0.740741
meanVal_RASS_rass	-0.0243098	0.588235
shiftedLog_dosisIn24h_noradrenalin	9.5258e-05	0.329872
shiftedLog_maxVal_Lactat_lactat	0	0.122081
[truncated: 390,101+ more rows]

## Sheet: Figure_3d
dayBeforeDischarge	name	mean_absolute_shap_value
0	shiftedLog_dosisIn24h_noradrenalin	0.0446321
0	shiftedLog_maxVal_Lactat_lactat	0.0383275
0	age	0.0367069
0	meanVal_RASS_rass	0.03219
0	shiftedLog_meanVal_Lactat_lactat	0.0187169
0	firstQuVal_Mittel_bloodpressure	0.0167007
0	meanVal_Mittel_bloodpressure	0.016159
1	age	0.0293571
1	shiftedLog_dosisIn24h_noradrenalin	0.0278783
1	meanVal_RASS_rass	0.0219735
1	shiftedLog_maxVal_Lactat_lactat	0.0198251
1	shiftedLog_meanVal_Lactat_lactat	0.0118896
1	firstQuVal_Mittel_bloodpressure	0.00845641
1	meanVal_Mittel_bloodpressure	0.00820374
2	age	0.0219115
2	shiftedLog_dosisIn24h_noradrenalin	0.0190866
2	meanVal_RASS_rass	0.0177028
2	shiftedLog_maxVal_Lactat_lactat	0.0113009
2	shiftedLog_meanVal_Lactat_lactat	0.0071089
2	firstQuVal_Mittel_bloodpressure	0.0062359
2	meanVal_Mittel_bloodpressure	0.00605282
3	age	0.020177
3	meanVal_RASS_rass	0.0175189
3	shiftedLog_dosisIn24h_noradrenalin	0.0164842
3	shiftedLog_maxVal_Lactat_lactat	0.00769313
3	shiftedLog_meanVal_Lactat_lactat	0.00631034
3	meanVal_Mittel_bloodpressure	0.00505803
3	firstQuVal_Mittel_bloodpressure	0.00464395
4	age	0.0193026
4	shiftedLog_dosisIn24h_noradrenalin	0.0163622
4	meanVal_RASS_rass	0.0162915
4	shiftedLog_maxVal_Lactat_lactat	0.0082294
4	shiftedLog_meanVal_Lactat_lactat	0.00627364
4	firstQuVal_Mittel_bloodpressure	0.00464539
4	meanVal_Mittel_bloodpressure	0.00452874

## Sheet: Figure_4a
.threshold	.metric	.estimate
0.001	Sensitivity	0.998573
0.002	Sensitivity	0.991441
0.003	Sensitivity	0.981455
0.004	Sensitivity	0.977175
0.005	Sensitivity	0.96505
0.006	Sensitivity	0.960057
0.007	Sensitivity	0.954351
0.008	Sensitivity	0.947218
0.009	Sensitivity	0.939372
0.01	Sensitivity	0.93224
0.011	Sensitivity	0.92368
0.012	Sensitivity	0.914408
0.013	Sensitivity	0.907989
0.014	Sensitivity	0.902996
0.015	Sensitivity	0.89729
0.016	Sensitivity	0.89301
0.017	Sensitivity	0.882311
0.018	Sensitivity	0.874465
0.019	Sensitivity	0.867332
0.02	Sensitivity	0.860913
0.021	Sensitivity	0.857347
0.022	Sensitivity	0.848074
0.023	Sensitivity	0.840228
0.024	Sensitivity	0.831669
0.025	Sensitivity	0.822397
0.026	Sensitivity	0.814551
0.027	Sensitivity	0.808131
0.028	Sensitivity	0.800999
0.029	Sensitivity	0.796719
0.03	Sensitivity	0.791013
0.04	Sensitivity	0.743224
0.05	Sensitivity	0.703281
0.06	Sensitivity	0.669757
0.07	Sensitivity	0.6398
0.08	Sensitivity	0.611983
0.09	Sensitivity	0.592725
0.1	Sensitivity	0.573466
0.11	Sensitivity	0.552782
0.12	Sensitivity	0.53923
0.13	Sensitivity	0.519971
0.14	Sensitivity	0.50428
0.15	Sensitivity	0.494294
0.16	Sensitivity	0.480742
0.17	Sensitivity	0.46719
0.18	Sensitivity	0.457204
0.19	Sensitivity	0.447932
0.2	Sensitivity	0.437233
0.3	Sensitivity	0.343081
0.4	Sensitivity	0.289586
0.5	Sensitivity	0.231098
0.6	Sensitivity	0.181883
0.7	Sensitivity	0.131241
0.8	Sensitivity	0.0863053
0.9	Sensitivity	0.0420827
0.001	Specificity	0.149536
0.002	Specificity	0.272168
0.003	Specificity	0.350864
0.004	Specificity	0.408739
0.005	Specificity	0.456012
0.006	Specificity	0.492301
0.007	Specificity	0.524349
0.008	Specificity	0.551635
0.009	Specificity	0.57555
0.01	Specificity	0.594876
0.011	Specificity	0.613647
0.012	Specificity	0.630818
0.013	Specificity	0.647329
0.014	Specificity	0.661372
0.015	Specificity	0.674754
0.016	Specificity	0.686816
0.017	Specificity	0.698634
0.018	Specificity	0.709097
0.019	Specificity	0.718516
0.02	Specificity	0.727693
0.021	Specificity	0.737148
0.022	Specificity	0.745455
0.023	Specificity	0.753172
0.024	Specificity	0.760402
0.025	Specificity	0.766728
0.026	Specificity	0.773332
0.027	Specificity	0.77945
0.028	Specificity	0.785915
0.029	Specificity	0.791894
0.03	Specificity	0.79749
0.04	Specificity	0.841635
0.05	Specificity	0.871216
0.06	Specificity	0.89155
0.07	Specificity	0.906497
0.08	Specificity	0.919844
0.09	Specificity	0.930411
0.1	Specificity	0.937398
0.11	Specificity	0.944315
0.12	Specificity	0.949807
0.13	Specificity	0.954152
0.14	Specificity	0.95874
0.15	Specificity	0.961799
0.16	Specificity	0.965032
0.17	Specificity	0.967569
0.18	Specificity	0.969863
0.19	Specificity	0.972088
0.2	Specificity	0.974208
0.3	Specificity	0.985888
0.4	Specificity	0.991971
0.5	Specificity	0.99562
0.6	Specificity	0.997289
0.7	Specificity	0.998401
0.8	Specificity	0.99934
0.9	Specificity	0.999618
0.001	Alarm rate	0.857346
0.002	Alarm rate	0.740082
0.003	Alarm rate	0.664579
0.004	Alarm rate	0.609194
0.005	Alarm rate	0.563554
0.006	Alarm rate	0.52872
0.007	Alarm rate	0.497895
0.008	Alarm rate	0.471546
0.009	Alarm rate	0.448378
0.01	Alarm rate	0.429618
0.011	Alarm rate	0.411322
0.012	Alarm rate	0.394518
0.013	Alarm rate	0.378476
0.014	Alarm rate	0.364854
0.015	Alarm rate	0.351828
0.016	Alarm rate	0.340128
0.017	Alarm rate	0.328362
0.018	Alarm rate	0.318021
0.019	Alarm rate	0.308707
0.02	Alarm rate	0.299659
0.021	Alarm rate	0.290478
0.022	Alarm rate	0.282125
0.023	Alarm rate	0.274403
0.024	Alarm rate	0.267111
0.025	Alarm rate	0.260648
0.026	Alarm rate	0.253986
0.027	Alarm rate	0.247854
0.028	Alarm rate	0.241358
0.029	Alarm rate	0.235458
0.03	Alarm rate	0.229856
0.04	Alarm rate	0.185542
0.05	Alarm rate	0.15548
0.06	Alarm rate	0.134533
0.07	Alarm rate	0.118889
0.08	Alarm rate	0.104869
0.09	Alarm rate	0.0938981
0.1	Alarm rate	0.0863412
0.11	Alarm rate	0.0787843
0.12	Alarm rate	0.0729177
0.13	Alarm rate	0.0678798
0.14	Alarm rate	0.0627755
0.15	Alarm rate	0.0593948
0.16	Alarm rate	0.0556826
0.17	Alarm rate	0.0526333
0.18	Alarm rate	0.0499818
0.19	Alarm rate	0.0474297
0.2	Alarm rate	0.0449107
0.3	Alarm rate	0.0293991
0.4	Alarm rate	0.021113
0.5	Alarm rate	0.014915
0.6	Alarm rate	0.0110371
0.7	Alarm rate	0.00762321
0.8	Alarm rate	0.00464022
0.9	Alarm rate	0.00232011
0.001	Youden-Index	0.148109
0.002	Youden-Index	0.263609
0.003	Youden-Index	0.332319
0.004	Youden-Index	0.385914
0.005	Youden-Index	0.421062
0.006	Youden-Index	0.452358
0.007	Youden-Index	0.4787
0.008	Youden-Index	0.498854
0.009	Youden-Index	0.514922
0.01	Youden-Index	0.527116
0.011	Youden-Index	0.537327
0.012	Youden-Index	0.545226
0.013	Youden-Index	0.555317
0.014	Youden-Index	0.564367
0.015	Youden-Index	0.572044
0.016	Youden-Index	0.579826
0.017	Youden-Index	0.580945
0.018	Youden-Index	0.583562
0.019	Youden-Index	0.585849
0.02	Youden-Index	0.588606
0.021	Youden-Index	0.594494
0.022	Youden-Index	0.593529
0.023	Youden-Index	0.5934
0.024	Youden-Index	0.592071
0.025	Youden-Index	0.589125
0.026	Youden-Index	0.587883
0.027	Youden-Index	0.587581
0.028	Youden-Index	0.586914
0.029	Youden-Index	0.588613
0.03	Youden-Index	0.588503
0.04	Youden-Index	0.584859
0.05	Youden-Index	0.574497
0.06	Youden-Index	0.561307
0.07	Youden-Index	0.546297
0.08	Youden-Index	0.531827
0.09	Youden-Index	0.523136
0.1	Youden-Index	0.510864
0.11	Youden-Index	0.497097
0.12	Youden-Index	0.489037
0.13	Youden-Index	0.474124
0.14	Youden-Index	0.46302
0.15	Youden-Index	0.456093
0.16	Youden-Index	0.445774
0.17	Youden-Index	0.434759
0.18	Youden-Index	0.427067
0.19	Youden-Index	0.42002
0.2	Youden-Index	0.411441
0.3	Youden-Index	0.328969
0.4	Youden-Index	0.281557
0.5	Youden-Index	0.226719
0.6	Youden-Index	0.179172
0.7	Youden-Index	0.129642
0.8	Youden-Index	0.0856448
0.9	Youden-Index	0.0417004
0.001	F	0.102681
0.002	F	0.117146
0.003	F	0.12828
0.004	F	0.13851
0.005	F	0.147025
0.006	F	0.155123
0.007	F	0.162932
0.008	F	0.16994
0.009	F	0.176423
0.01	F	0.181983
0.011	F	0.187518
0.012	F	0.19271
0.013	F	0.19858
0.014	F	0.204029
0.015	F	0.20937
0.016	F	0.214678
0.017	F	0.218764
0.018	F	0.22297
0.019	F	0.22695
0.02	F	0.23116
0.021	F	0.236475
0.022	F	0.239863
0.023	F	0.243363
0.024	F	0.246486
0.025	F	0.248867
0.026	F	0.251958
0.027	F	0.25518
0.028	F	0.258637
0.029	F	0.262638
0.03	F	0.266043
0.04	F	0.297714
0.05	F	0.32365
0.06	F	0.343893
0.07	F	0.359591
0.08	F	0.375821
0.09	F	0.392444
0.1	F	0.401298
0.11	F	0.410161
0.12	F	0.419767
0.13	F	0.422609
0.14	F	0.429005
0.15	F	0.433939
0.16	F	0.437378
0.17	F	0.438127
0.18	F	0.44055
0.19	F	0.443346
0.2	F	0.444686
0.3	F	0.420271
0.4	F	0.398234
0.5	F	0.349892
0.6	F	0.293948
0.7	F	0.22549
0.8	F	0.156939
0.9	F	0.080163
0.001	ppv	0.054123
0.002	ppv	0.0622509
0.003	ppv	0.068625
0.004	ppv	0.0745375
0.005	ppv	0.0795742
0.006	ppv	0.0843781
0.007	ppv	0.0890694
0.008	ppv	0.0933436
0.009	ppv	0.0973536
0.01	ppv	0.100833
0.011	ppv	0.104351
0.012	ppv	0.107704
0.013	ppv	0.111481
0.014	ppv	0.115007
0.015	ppv	0.118512
0.016	ppv	0.122004
0.017	ppv	0.124861
0.018	ppv	0.127775
0.019	ppv	0.130556
0.02	ppv	0.133503
0.021	ppv	0.137152
0.022	ppv	0.139685
0.023	ppv	0.142288
0.024	ppv	0.144683
0.025	ppv	0.146617
0.026	ppv	0.149028
0.027	ppv	0.151511
0.028	ppv	0.154216
0.029	ppv	0.157235
0.03	ppv	0.159913
0.04	ppv	0.186138
0.05	ppv	0.21019
0.06	ppv	0.231338
0.07	ppv	0.25007
0.08	ppv	0.271176
0.09	ppv	0.293329
0.1	ppv	0.308637
0.11	ppv	0.326041
0.12	ppv	0.343636
0.13	ppv	0.355957
0.14	ppv	0.373284
0.15	ppv	0.386719
0.16	ppv	0.40119
0.17	ppv	0.412469
0.18	ppv	0.425066
0.19	ppv	0.438854
0.2	ppv	0.452399
0.3	ppv	0.542277
0.4	ppv	0.637363
0.5	ppv	0.72
0.6	ppv	0.765766
0.7	ppv	0.8
0.8	ppv	0.864286
0.9	ppv	0.842857
0.001	npv	0.999535
0.002	npv	0.99847
0.003	npv	0.997431
0.004	npv	0.997286
0.005	npv	0.996279
0.006	npv	0.996062
0.007	npv	0.995775
0.008	npv	0.995359
0.009	npv	0.994893
0.01	npv	0.99448
0.011	npv	0.993976
0.012	npv	0.993431
0.013	npv	0.993121
0.014	npv	0.992903
0.015	npv	0.992637
0.016	npv	0.992466
0.017	npv	0.991857
0.018	npv	0.991446
0.019	npv	0.991082
0.02	npv	0.990771
0.021	npv	0.990657
0.022	npv	0.990166
0.023	npv	0.989768
0.024	npv	0.989327
0.025	npv	0.988838
0.026	npv	0.988449
0.027	npv	0.988146
0.028	npv	0.987811
0.029	npv	0.987645
0.03	npv	0.98739
0.04	npv	0.98535
0.05	npv	0.983673
0.06	npv	0.982269
0.07	npv	0.981004
0.08	npv	0.979857
0.09	npv	0.979113
0.1	npv	0.978307
0.11	npv	0.977441
0.12	npv	0.976905
0.13	npv	0.976069
0.14	npv	0.975422
0.15	npv	0.975017
0.16	npv	0.974448
0.17	npv	0.973866
0.18	npv	0.97345
0.19	npv	0.973069
0.2	npv	0.972619
0.3	npv	0.968549
0.4	npv	0.966276
0.5	npv	0.963729
0.6	npv	0.961559
0.7	npv	0.95932
0.8	npv	0.957344
0.9	npv	0.955384

## Sheet: Figure_4b
x	mortality
-0.254848
-0.251864
-0.250769	0.480302
-0.24888	0.481447
-0.247793	0.481543
-0.245896	0.482907
-0.244817	0.482437
-0.242912	0.482962
-0.241841	0.48251
-0.239928	0.483513
-0.238865	0.483571
-0.236944	0.484916
-0.235889	0.484565
-0.23396	0.485149
-0.232913	0.484753
-0.230976	0.48563
-0.229937	0.485623
-0.227992	0.486914
-0.226961	0.486709
-0.225008	0.487375
-0.223985	0.487036
-0.222024	0.487801
-0.221009	0.487742
-0.21904	0.488981
-0.218033	0.488907
-0.216056	0.489643
-0.215056	0.48936
-0.213072	0.490028
-0.21208	0.489928
-0.210088	0.491118
-0.209104	0.491163
-0.207104	0.491959
-0.206128	0.49173
-0.20412	0.492313
-0.203152	0.492183
-0.201136	0.493327
-0.200176	0.493478
-0.198152	0.494324
-0.1972	0.494149
-0.195168	0.494659
-0.194224	0.49451
-0.192183	0.495611
-0.191248	0.495857
-0.189199	0.496743
-0.188272	0.496622
-0.186215	0.497122
-0.185296	0.49701
-0.183231	0.49802
-0.18232	0.498301
-0.180247	0.49922
-0.179344	0.499151
-0.177263	0.499659
-0.176368	0.499599
-0.174279	0.500513
-0.173392	0.500816
-0.171295	0.501759
-0.170415	0.501743
-0.168311	0.502258
-0.167439	0.50225
-0.165327	0.503081
-0.164463	0.503399
-0.162343	0.504353
-0.161487	0.504395
-0.159359	0.504924
-0.158511	0.504966
-0.156375	0.505728
-0.155535	0.506021
-0.153391	0.506945
-0.152559	0.507082
-0.150407	0.507663
-0.149583	0.507755
-0.147423	0.508458
-0.146607	0.508735
-0.144439	0.509632
-0.143631	0.509856
-0.141455	0.510479
-0.140655	0.510621
-0.138471	0.511276
-0.137679	0.511547
-0.135487	0.512419
-0.134703	0.51272
-0.132503	0.51338
-0.131727	0.513572
-0.129518	0.514188
-0.128751	0.51446
-0.126534	0.515311
-0.125774	0.515681
-0.12355	0.516372
-0.122798	0.516612
-0.120566	0.5172
-0.119822	0.517481
-0.117582	0.518314
-0.116846	0.518746
-0.114598	0.519462
-0.11387	0.519751
-0.111614	0.520319
-0.110894	0.520616
-0.10863	0.521433
-0.107918	0.521921
-0.105646	0.522657
-0.104942	0.522995
-0.102662	0.523575
-0.101966	0.523916
-0.099678	0.524698
-0.0989899	0.525213
-0.0966939	0.525966
-0.0960138	0.526352
-0.0937099	0.52695
-0.0930378	0.527339
-0.0907258	0.528091
-0.0900617	0.52863
-0.0877418	0.529398
-0.0870857	0.529831
-0.0847578	0.530448
-0.0841096	0.530885
-0.0817737	0.531617
-0.0811335	0.532172
-0.0787897	0.532941
-0.0781575	0.533433
-0.0758056	0.534079
-0.0751814	0.534564
-0.0728216	0.535285
-0.0722053	0.535855
-0.0698375	0.536625
-0.0692293	0.537174
-0.0668535	0.537853
-0.0662532	0.538386
-0.0638694	0.539103
-0.0632771	0.539695
-0.0608854	0.540468
-0.0603011	0.541072
-0.0579013	0.54178
-0.057325	0.542362
-0.0549173	0.543082
-0.0543489	0.543702
-0.0519332	0.544482
-0.0513729	0.545134
-0.0489492	0.54587
-0.0483968	0.5465
-0.0459651	0.547231
-0.0454207	0.547884
-0.0429811	0.548675
-0.0424447	0.549373
-0.039997	0.550134
-0.0394686	0.550814
-0.037013	0.551562
-0.0364925	0.552253
-0.0340289	0.553057
-0.0335165	0.553799
-0.0310449	0.554585
-0.0305404	0.555314
-0.0280608	0.556085
-0.0275644	0.556818
-0.0250768	0.55764
-0.0245883	0.558422
-0.0220927	0.559232
-0.0216122	0.560011
-0.0191087	0.560816
-0.0186362	0.561598
-0.0161247	0.562437
-0.0156601	0.563255
-0.0131406	0.564089
-0.012684	0.564918
-0.0101566	0.565759
-0.00970796	0.566592
-0.00717251	0.567453
-0.0067319	0.568307
-0.00418846	0.569167
-0.00375583	0.570047
-0.00120441	0.570925
-0.000779768	0.571809
0.00177964	0.572699
0.0021963	0.573594
0.00476368	0.574483
0.00517236	0.57541
0.00774773	0.576324
0.00814843	0.57726
0.0107318	0.578183
0.0111245	0.579124
0.0137158	0.580046
0.0141006	0.581018
0.0166999	0.581968
0.0170766	0.582955
0.0196839	0.583917
0.0200527	0.584906
0.022668	0.585863
0.0230288	0.58688
0.025652	0.587866
0.0260048	0.588904
0.0286361	0.589908
0.0289809	0.590947
0.0316201	0.591942
0.0319569	0.593002
0.0346042	0.594024
0.034933	0.595114
0.0375882	0.596163
0.0379091	0.597254
0.0405723	0.59829
0.0408851	0.599391
0.0435563	0.60045
0.0438612	0.601591
0.0465404	0.602687
0.0468373	0.603831
0.0495244	0.604909
0.0498133	0.606052
0.0525085	0.607148
0.0527894	0.608339
0.0554925	0.609484
0.0557655	0.61068
0.0584765	0.611801
0.0587415	0.612984
0.0614606	0.614118
0.0617176	0.615358
0.0644446	0.616549
0.0646937	0.617794
0.0674287	0.618962
0.0676697	0.620187
0.0704127	0.621359
0.0706458	0.622645
0.0733968	0.623881
0.0736219	0.625173
0.0763808	0.626388
0.0765979	0.62766
0.0793649	0.628873
0.079574	0.630198
0.0823489	0.631473
0.0825501	0.632808
0.085333	0.634071
0.0855261	0.635389
0.088317	0.636645
0.0885022	0.638004
0.0913011	0.639313
0.0914782	0.640689
0.0942851	0.641996
0.0944543	0.643357
0.0972692	0.644654
0.0974304	0.646043
0.100253	0.647385
0.100406	0.648796
0.103237	0.650144
0.103383	0.651545
0.106221	0.652879
0.106359	0.654294
0.109205	0.655664
0.109335	0.657106
0.112189	0.658491
0.112311	0.659926
0.115173	0.661292
0.115287	0.662729
0.118158	0.664124
0.118263	0.665589
0.121142	0.667006
0.121239	0.668468
0.124126	0.669862
0.124215	0.671315
0.12711	0.672729
0.127191	0.674211
0.130094	0.675652
0.130167	0.677135
0.133078	0.678549
0.133143	0.680012
0.136062	0.681439
0.136119	0.682931
0.139046	0.684388
0.139095	0.685881
0.14203	0.687308
0.142071	0.688775
0.145014	0.690209
0.145047	0.691701
0.147998	0.693162
0.148023	0.694654
0.150982	0.696089
0.151	0.697555
0.153966	0.698989
0.153976	0.700471
0.15695	0.701926
0.156952	0.702914
0.159928	0.703802
0.159934	0.704704
0.162904	0.706124
0.162918	0.70752
0.16588	0.708951
0.165902	0.710342
0.168856	0.711754
0.168886	0.713136
0.171832	0.714538
0.17187	0.715919
0.174808	0.717324
0.174854	0.718695
0.177784	0.720083
0.177838	0.721442
0.18076	0.722814
0.180823	0.72417
0.183736	0.725538
0.183807	0.726881
0.186712	0.728233
0.186791	0.729558
0.189688	0.73089
0.189775	0.73221
0.192664	0.733533
0.192759	0.734838
0.195641	0.736143
0.195743	0.737424
0.198617	0.738706
0.198727	0.739979
0.201593	0.741249
0.201711	0.742506
0.204569	0.743754
0.204695	0.744981
0.207545	0.746204
0.207679	0.74742
0.210521	0.748629
0.210663	0.749829
0.213497	0.751011
0.213647	0.752175
0.216473	0.75333
0.216631	0.754481
0.219449	0.755621
0.219615	0.756757
0.222425	0.757865
0.222599	0.758958
0.225401	0.760038
0.225583	0.761117
0.228377	0.762182
0.228567	0.763246
0.231353	0.764272
0.231551	0.76529
0.234329	0.766291
0.234535	0.767291
0.237305	0.768275
0.237519	0.76926
0.240281	0.770203
0.240503	0.771142
0.243258	0.772059
0.243488	0.772978
0.246234	0.773876
0.246472	0.774778
0.24921	0.775637
0.249456	0.776495
0.252186	0.777327
0.25244	0.778161
0.255162	0.778974
0.255424	0.779791
0.258138	0.780566
0.258408	0.781344
0.261114	0.78209
0.261392	0.78284
0.26409	0.783567
0.264376	0.784301
0.267066	0.784994
0.26736	0.785693
0.270042	0.786355
0.270344	0.787024
0.273018	0.787669
0.273328	0.788321
0.275994	0.788937
0.276312	0.78956
0.27897	0.790142
0.279296	0.790735
0.281946	0.791303
0.28228	0.79188
0.284922	0.792422
0.285264	0.792975
0.287899	0.793484
0.288248	0.794007
0.290875	0.794504
0.291232	0.795013
0.293851	0.795491
0.294216	0.79598
0.296827	0.796423
0.2972	0.796883
0.299803	0.797319
0.300184	0.797768
0.302779	0.79819
0.303168	0.798624
0.305755	0.799011
0.306153	0.799419
0.308731	0.799803
0.309137	0.800202
0.311707	0.800576
0.312121	0.800966
0.314683	0.801308
0.315105	0.801673
0.317659	0.802015
0.318089	0.802375
0.320635	0.802712
0.321073	0.803064
0.323611	0.803375
0.324057	0.803711
0.326587	0.804022
0.327041	0.804353
0.329563	0.804663
0.330025	0.804991
0.33254	0.805281
0.333009	0.805598
0.335516	0.805889
0.335993	0.806204
0.338492	0.806498
0.338977	0.806812
0.341468	0.807092
0.341961	0.8074
0.344444	0.807681
0.344945	0.80799
0.34742	0.808279
0.347929	0.808589
0.350396	0.80887
0.350913	0.809179
0.353372	0.809459
0.353897	0.809772
0.356348	0.810065
0.356881	0.810381
0.359324	0.810671
0.359865	0.810988
0.3623	0.811277
0.362849	0.8116
0.365276	0.811906
0.365833	0.812235
0.368252	0.812541
0.368818	0.812874
0.371228	0.813177
0.371802	0.813517
0.374204	0.813841
0.374786	0.814188
0.37718	0.814516
0.37777	0.814868
0.380157	0.81519
0.380754	0.815552
0.383133	0.815898
0.383738	0.816266
0.386109	0.816619
0.386722	0.816993
0.389085	0.817338
0.389706	0.817721
0.392061	0.81809
0.39269	0.818481
0.395037	0.818858
0.395674	0.819255
0.398013	0.819626
0.398658	0.820031
0.400989	0.820422
0.401642	0.820834
0.403965	0.821233
0.404626	0.821651
0.406941	0.822047
0.40761	0.822472
0.409917	0.822883
0.410594	0.823314
0.412893	0.823734
0.413578	0.82417
0.415869	0.824588
0.416562	0.825029
0.418845	0.825458
0.419546	0.825904
0.421821	0.826342
0.42253	0.826792
0.424798	0.827229
0.425514	0.827683
0.427774	0.828126
0.428498	0.828584
0.43075	0.829035
0.431483	0.829495
0.433726	0.829947
0.434467	0.83041
0.436702	0.830865
0.437451	0.83133
0.439678	0.831792
0.440435	0.832259
0.442654	0.832721
0.443419	0.83319
0.44563	0.833655
0.446403	0.834124
0.448606	0.834593
0.449387	0.835063
0.451582	0.835534
0.452371	0.836006
0.454558	0.836479
0.455355	0.83695
0.457534	0.837425
0.458339	0.837897
0.46051	0.838373
0.461323	0.838847
0.463486	0.839327
0.464307	0.839801
0.466462	0.840279
0.467291	0.840754
0.469439	0.841234
0.470275	0.84171
0.472415	0.842198
0.473259	0.842674
0.475391	0.843158
0.476243	0.843635
0.478367	0.844121
0.479227	0.844601
0.481343	0.845096
0.482211	0.845576
0.484319	0.846068
0.485195	0.846551
0.487295	0.847044
0.488179	0.84753
0.490271	0.848034
0.491163	0.848521
0.493247	0.849025
0.494148	0.849516
0.496223	0.85002
0.497132	0.850515
0.499199	0.851031
0.500116	0.85153
0.502175	0.852048
0.5031	0.852552
0.505151	0.853071
0.506084	0.853581
0.508127	0.854111
0.509068	0.854627
0.511103	0.855164
0.512052	0.855686
0.514079	0.856224
0.515036	0.856753
0.517056	0.857303
0.51802	0.85784
0.520032	0.8584
0.521004	0.858945
0.523008	0.859507
0.523988	0.860061
0.525984	0.860635
0.526972	0.861199
0.52896	0.861786
0.529956	0.86236
0.531936	0.86295
0.53294	0.863535
0.534912	0.864137
0.535924	0.864733
0.537888	0.865352
0.538908	0.865959
0.540864	0.866582
0.541892	0.867202
0.54384	0.867837
0.544876	0.86847
0.546816	0.869123
0.54786	0.869769
0.549792	0.870428
0.550844	0.871087
0.552768	0.871759
0.553829	0.872432
0.555744	0.873122
0.556813	0.873808
0.55872	0.874506
0.559797	0.875207
0.561697	0.87592
0.562781	0.876635
0.564673	0.877363
0.565765	0.878092
0.567649	0.878831
0.568749	0.879575
0.570625	0.880328
0.571733	0.881087
0.573601	0.881853
0.574717	0.882626
0.576577	0.883404
0.577701	0.884191
0.579553	0.884983
0.580685	0.885785
0.582529	0.886589
0.583669	0.887403
0.585505	0.888218
0.586653	0.889045
0.588481	0.889874
0.589637	0.890715
0.591457	0.891554
0.592621	0.892407
0.594433	0.893254
0.595605	0.894116
0.597409	0.894977
0.598589	0.895852
0.600385	0.896722
0.601573	0.897607
0.603361	0.89848
0.604557	0.89937
0.606337	0.900256
0.607541	0.901157
0.609314	0.902051
0.610525	0.902962
0.61229	0.903853
0.613509	0.904763
0.615266	0.905665
0.616494	0.906584
0.618242	0.907494
0.619478	0.908421
0.621218	0.909321
0.622462	0.910241
0.624194	0.91115
0.625446	0.912077
0.62717	0.912992
0.62843	0.913925
0.630146	0.914825
0.631414	0.915744
0.633122	0.91665
0.634398	0.917573
0.636098	0.918482
0.637382	0.919408
0.639074	0.920299
0.640366	0.92121
0.64205	0.922102
0.64335	0.92301
0.645026	0.923902
0.646334	0.924811
0.648002	0.925684
0.649318	0.926576
0.650978	0.927443
0.652302	0.928326
0.653955	0.929192
0.655286	0.930073
0.656931	0.930919
0.65827	0.931782
0.659907	0.932616
0.661254	0.933465
0.662883	0.934295
0.664238	0.935139
0.665859	0.93595
0.667222	0.936776
0.668835	0.937568
0.670206	0.938375
0.671811	0.939161
0.67319	0.939961
0.674787	0.940729
0.676174	0.941511
0.677763	0.942254
0.679159	0.943012
0.680739	0.943747
0.682143	0.944496
0.683715	0.945215
0.685127	0.945947
0.686691	0.946635
0.688111	0.947337
0.689667	0.948017
0.691095	0.948708
0.692643	0.949372
0.694079	0.950049
0.695619	0.950677
0.697063	0.951318
0.698596	0.951935
0.700047	0.952564
0.701572	0.953168
0.703031	0.953783
0.704548	0.954344
0.706015	0.954919
0.707524	0.955469
0.708999	0.956029
0.7105	0.956564
0.711983	0.957109
0.713476	0.9576
0.714967	0.958105
0.716452	0.958579
0.717951	0.959065
0.719428	0.959521
0.720935	0.959989
0.722404	0.960402
0.723919	0.96083
0.72538	0.96122
0.726903	0.961622
0.728356	0.961992
0.729887	0.962372
0.731332	0.962697
0.732871	0.963038
0.734308	0.963333
0.735855	0.963639
0.737284	0.963911
0.738839	0.964193
0.74026	0.964418
0.741824	0.964659
0.743236	0.964845
0.744808	0.965045
0.746213	0.965204
0.747792	0.965374
0.749189	0.965486
0.750776	0.965614
0.752165	0.965677
0.75376	0.965754
0.755141	0.965787
0.756744	0.965832
0.758117	0.965817
0.759728	0.965819
0.761093	0.965743
0.762712	0.965687
0.764069	0.965581
0.765696	0.965488
0.767045	0.965335
0.76868	0.965202
0.770021	0.964978
0.771664	0.964779
0.772997	0.964526
0.774648	0.964291
0.775973	0.963996
0.777632	0.963724
0.778949	0.96335
0.780616	0.963009
0.781925	0.962611
0.7836	0.962236
0.784901	0.961804
0.786584	0.961398
0.787877	0.960884
0.789568	0.960415
0.790854	0.959885
0.792552	0.959386
0.79383	0.958831
0.795536	0.958307
0.796806	0.957678
0.79852	0.95711
0.799782	0.956477
0.801504	0.955882
0.802758	0.955232
0.804489	0.954622
0.805734	0.953917
0.807473	0.953281
0.80871	0.952577
0.810457	0.951923
0.811686	0.951218
0.813441	0.950561
0.814662	0.949819
0.816425	0.949155
0.817638	0.948419
0.819409	0.947745
0.820614	0.947025
0.822393	0.946359
0.82359	0.945621
0.825377	0.944965
0.826566	0.944237
0.828361	0.943579
0.829542	0.942879
0.831345	0.942239
0.832518	0.941539
0.834329	0.940919
0.835495	0.940229
0.837313	0.939615
0.838471	0.938965
0.840297	0.938374
0.841447	0.937736
0.843281	0.937174
0.844423	0.936543
0.846265	0.935991
0.847399	0.935407
0.849249	0.93488
0.850375	0.934317
0.852233	0.933822
0.853351	0.933263
0.855217	0.93278
0.856327	0.932271
0.858201	0.931813
0.859303	0.93133
0.861185	0.930904
0.862279	0.93042
0.864169	0.930007
0.865255	0.929573
0.867154	0.929184
0.868231	0.928774
0.870138	0.928411
0.871207	0.928004
0.873122	0.927659
0.874183	0.927295
0.876106	0.926969
0.877159	0.926627
0.87909	0.926322
0.880135	0.925985
0.882074	0.9257
0.883112	0.9254
0.885058	0.925129
0.886088	0.924848
0.888042	0.924594
0.889064	0.924321
0.891026	0.924086
0.89204	0.92384
0.89401	0.923616
0.895016	0.923387
0.896994	0.923177
0.897992	0.922959
0.899978	0.922764
0.900968	0.922565
0.902962	0.922381
0.903944	0.922196
0.905946	0.922023
0.90692	0.92185
0.90893	0.921688
0.909896	0.92153
0.911914	0.921377
0.912872	0.92123
0.914898	0.921087
0.915848	0.920951
0.917882	0.920816
0.918824	0.920693
0.920866	0.920566
0.9218	0.920451
0.92385	0.920332
0.924776	0.920225
0.926834	0.920112
0.927753	0.920018
0.929819	0.919913
0.930729	0.919823
0.932803	0.919724
0.933705	0.919641
0.935787	0.919544
0.936681	0.919477
0.938771	0.919389
0.939657	0.91932
0.941755	0.919237
0.942633	0.919173
0.944739	0.919091
0.945609	0.919046
0.947723	0.918971
0.948585	0.918919
0.950707	0.918849
0.951561	0.918801
0.953691	0.918732
0.954537	0.918705
0.956675	0.918638
0.957513	0.918601
0.959659	0.918542
0.960489	0.918507
0.962643	0.91845
0.963465	0.918437
0.965627	0.918377
0.966441	0.918351
0.968611	0.9183
0.969417	0.918277
0.971595	0.918228
0.972393	0.918224
0.974579	0.918171
0.97537	0.918157
0.977563	0.918113
0.978346	0.9181
0.980547	0.918058
0.981322	0.918059
0.983531	0.918012
0.984298	0.91801
0.986515	0.917972
0.987274	0.917965
0.989499	0.917929
0.99025	0.917935
0.992484	0.917893
0.993226	0.9179
0.995468	0.917868
0.996202	0.917867
0.998452	0.917836
0.999178	0.917845
1.00144	0.917807
1.00215	0.917822
1.00442	0.917795
1.00513	0.917799
1.0074	0.917773
1.00811	0.917782
1.01039	0.917749
1.01108	0.917772
1.01337	0.917749
1.01406	0.917757
1.01636	0.917735
1.01703	0.917745
1.01934	0.917715
1.02001	0.917744
1.02232	0.917725
1.02299	0.917736
1.02531	0.917718
1.02596	0.91773
1.02829	0.917708
1.02894	0.917738
1.03128	0.91772
1.03191	0.917733
1.03426	0.917719
1.03489	0.917733
1.03724	0.917718
1.03787	0.917748
1.04023	0.917732
1.04084	0.917747
1.04321	0.917737
1.04382	0.917752
1.0462	0.917743
1.0468	0.917772
1.04918	0.917759
1.04977	0.917774
1.05216	0.917768
1.05275	0.917784
1.05515	0.917779
1.05572	0.917805
1.05813	0.917796
1.0587	0.917813
1.06112	0.917812
1.06168	0.917828
1.0641	0.917827
1.06465	0.917849
1.06708	0.917845
1.06763	0.917863
1.07007	0.917866
1.0706	0.917881
1.07305	0.917885
1.07358	0.917904
1.07604	0.917906
1.07656	0.917923
1.07902	0.91793
1.07953	0.917945
1.082	0.917953
1.08251	0.917968
1.08499	0.917977
1.08548	0.917991
1.08797	0.918003
1.08846	0.918016
1.09096	0.918029
1.09144	0.918042
1.09394	0.918057
1.09441	0.918067
1.09693	0.918084
1.09739	0.918095
1.09991	0.918112
1.10036	0.918124
1.10289	0.918146
1.10334	0.91815
1.10588	0.918172
1.10632	0.918181
1.10886	0.918204
1.10929	0.918213
1.11185	0.91824
1.11227	0.918238
1.11483	0.918267
1.11524	0.918273
1.11781	0.918301
1.11822	0.918308
1.1208	0.918339
1.1212	0.91833
1.12378	0.918368
1.12417	0.918372
1.12677	0.918405
1.12715	0.918408
1.12975	0.918444
1.13012	0.918427
1.13273	0.918476
1.1331	0.918476
1.13572	0.918515
1.13608	0.918515
1.1387	0.918556
1.13905	0.918535
1.14169	0.918594
1.14203	0.918585
1.14467	0.91863
1.14501	0.918626
1.14765	0.918673
1.14798	0.91865
1.15064	0.918719
1.15096	0.9187
1.15362	0.918751
1.15393	0.918743
1.15661	0.918796
1.15691	0.918772
1.15959	0.918852
1.15989	0.918819
1.16257	0.918876
1.16286	0.918864
1.16556	0.918924
1.16584	0.918901
1.16854	0.918992
1.16881	0.918943
1.17153	0.919007
1.17179	0.918989
1.17451	0.919056
1.17477	0.919036
1.17749	0.919139
1.17774	0.919072
1.18048	0.919142
1.18072	0.91912
1.18346	0.919194
1.18369	0.919169
1.18645	0.919275
1.18667	0.919195
1.18943	0.919282
1.18965	0.919254
1.19241	0.919335
1.19262	0.919305
1.1954	0.919411
1.1956	0.919318
1.19838	0.919426
1.19857	0.919393
1.20137	0.919481
1.20155	0.919445
1.20435	0.919548
1.20453	0.919443
1.20733	0.919574
1.2075	0.919536
1.21032	0.919631
1.21048	0.919589
1.2133	0.91969
1.21345	0.919574
1.21629	0.91973
1.21643	0.919682
1.21927	0.919786
1.21941	0.919737
1.22226	0.919847
1.22238	0.919733
1.22524	0.919904
1.22536	0.919833
1.22822	0.919944
1.22834	0.919889
1.23121	0.920007
1.23131	0.919898
1.23419	0.920086
1.23429	0.919988
1.23718	0.920107
1.23726	0.920044
1.24016	0.920171
1.24024	0.92007
1.24314	0.920275
1.24322	0.920147
1.24613	0.920273
1.24619	0.920204
1.24911	0.920339
1.24917	0.920249
1.2521	0.920472
1.25214	0.92031
1.25508	0.920444
1.25512	0.920367
1.25806	0.92051
1.2581	0.920426
1.26105	0.920659
1.26107	0.920467
1.26403	0.920618
1.26405	0.920534
1.26702	0.920686
1.26702	0.920593
1.27	0.917035

## Sheet: Figure_4c
patient	stay_days	predicted_48h_mortality
Survivor	0	0.0557346
Survivor	1	0.0163069
Survivor	2	0.0319743
Survivor	3	0.0313492
Survivor	4	0.0406203
Survivor	5	0.0208474
Survivor	6	0.041646
Survivor	7	0.0485945
Survivor	8	0.0298437
Survivor	9	0.00553714
Survivor	10	0.00422575
Survivor	11	0.000683212
Survivor	12	0.0029935
Survivor	13	0.00255787
Survivor	14	0.00564041
Survivor	15	0.00471537
Survivor	16	0.0015254
Survivor	17	0.000920179
Survivor	18	0.00211786
Survivor	19	0.00501753
Non-survivor	0	0.0158258
Non-survivor	1	0.313464
Non-survivor	2	0.100324
Non-survivor	3	0.220199
Non-survivor	4	0.182596
Non-survivor	5	0.340586
Non-survivor	6	0.361255
Non-survivor	7	0.146027
Non-survivor	8	0.444232
Non-survivor	9	0.788906

## Sheet: Figure_4d
ptcensusid	periodOf24hInStay	age	bmi	__missing_ind_bmi	__missing_ind_gender_M	gender_M	__diff_ind____missing_ind_bmi	__diff_ind____missing_ind_gender_M	bloodpressure	bodytemp	CRP	Hb	heartrate	horovitz	leukozyten	oxsat	RASS	PEEP	resprate	tidalvolumen	thrombozyten	bilirubin	kreatinin	lactat	pH	admitsource	noradrenalin	adrenalin	dobutamin	GCS	fluidBalancePeriod	fluidBalanceStay	numHInVentilation	hasNierenersatz
0	0	0.0890992	-0.000572839	0	0	-0.000257681	0	0	-0.0465455	-0.00775273	-0.00100801	0.0150927	0.0279389	0.0647805	0.0227116	0.117247	0.087403	-0.126739	-0.0263682	-0.0682707	0.00162973	0.00487574	0.00394272	0.00244233	0.105872	-0.0100498	0.0529492	0	0	0.00266935	-0.00241513	-0.0119264	0.0008707	0.000586103

## Sheet: Figure_4e
ptcensusid	periodOf24hInStay	age	bmi	__missing_ind_bmi	__missing_ind_gender_M	gender_M	__diff_ind____missing_ind_bmi	__diff_ind____missing_ind_gender_M	bloodpressure	bodytemp	CRP	Hb	heartrate	horovitz	leukozyten	oxsat	RASS	PEEP	resprate	tidalvolumen	thrombozyten	bilirubin	kreatinin	lactat	pH	admitsource	noradrenalin	adrenalin	dobutamin	GCS	fluidBalancePeriod	fluidBalanceStay	numHInVentilation	hasNierenersatz
0	0	0.0180504	0.00783192	0	0	-0.000126318	0	0	0.141847	-0.0212219	0.00509374	-0.019554	0.0119122	0.0137119	-0.000215041	-0.0689911	0.0183854	0.0306803	0.0187215	-0.031799	0.000800091	-0.0064551	0.0258614	0.10979	0.0386718	0.00975215	0.00280523	0	0	0.0216932	-0.00716118	0.0188694	0.00371778	0.0020023

[truncated: 4 more sheets: Figure_5a, Figure_5b, Figure_5c, Figure_5d]
